# Supplementary material for: Genetic and Epigenetic Signatures in Acute Promyelocytic Leukemia Treatment and Molecular Remission
Source: Front Genet. 2022 Apr 12;13:821676. doi: 10.3389/fgene.2022.821676 (PMC9039054; doi:10.3389/fgene.2022.821676)
Supplement: Supplementary file 1 [file Table2.xlsx]

## Sheet: Sheet1
	Supplementary Table 2. Identified proteins by mass spectrometry.
description	IEP	mw	max score	accession	reported peptides	sequence coverage	FDR level	entry	o month-47%blasts	9,5 month-NEG	14 month-<5%blasts	15,5 month-22%blasts	16,5 month-23%blasts	21 month-NEG
Histone H2A type 2-B OS=Homo sapiens OX=9606 GN=H2AC21 PE=1 SV=3	11.31	13995.3	61438.9	Q8IUE6	5	35.38	0	H2A2B_HUMAN		284108	240620	279487	251622	184471
Hemoglobin subunit beta OS=Homo sapiens OX=9606 GN=HBB PE=1 SV=2	6.88	16112.5	51948.5	P68871	11	95.24	0	HBB_HUMAN	216031	196377	236060	279235	296658	247224
Lactotransferrin OS=Homo sapiens OX=9606 GN=LTF PE=1 SV=6	8.01	80063.9	50232.3	P02788	47	79.15	0	TRFL_HUMAN		212432	274157	183913	63160.3	280085
Hemoglobin subunit alpha OS=Homo sapiens OX=9606 GN=HBA1 PE=1 SV=2	9.18	15314.6	47352.5	P69905	8	88.73	0	HBA_HUMAN	260549	281354	362483	362738	317381	234002
Albumin OS=Homo sapiens OX=9606 GN=ALB PE=1 SV=2	5.86	71362.7	44744.7	P02768	45	84.56	0	ALBU_HUMAN	273399	296352	376373	214874	386788	243093
Hemoglobin subunit delta OS=Homo sapiens OX=9606 GN=HBD PE=1 SV=2	8.24	16169.6	43197	P02042	11	92.52	0	HBD_HUMAN	146076	118922	102051	57776.5	134580	64412.5
Profilin-1 OS=Homo sapiens OX=9606 GN=PFN1 PE=1 SV=2	8.46	15225.3	41885.7	P07737	8	62.14	0	PROF1_HUMAN		189464	164828	149748	122249	197164
Lysozyme C OS=Homo sapiens OX=9606 GN=LYZ PE=1 SV=1	9.33	16993.3	41117.1	P61626	11	72.3	0	LYSC_HUMAN		159371	202161	150017	206193	254079
Histone H4 OS=Homo sapiens OX=9606 GN=H4C1 PE=1 SV=2	11.77	11367.4	39983.2	P62805	9	66.02	0	H4_HUMAN		251073	234881	285918	282376	212231
Actin, cytoplasmic 1 OS=Homo sapiens OX=9606 GN=ACTB PE=1 SV=1	5.14	42079	39938.7	P60709	25	74.93	0	ACTB_HUMAN	36433	304867	330636	308910	329489	305468
Protein S100-A9 OS=Homo sapiens OX=9606 GN=S100A9 PE=1 SV=1	5.68	13299.1	39141.1	P06702	10	87.72	0	S10A9_HUMAN		355878	284783	359828	335024	201568
Alpha-enolase OS=Homo sapiens OX=9606 GN=ENO1 PE=1 SV=2	7.17	47511.2	38510.6	P06733	27	76.73	0	ENOA_HUMAN	7467.33	102764	166140	151659	151906	196136
Immunoglobulin heavy constant gamma 1 OS=Homo sapiens OX=9606 GN=IGHG1 PE=1 SV=1	8.18	36619.2	38068.9	P01857	14	60.61	0	IGHG1_HUMAN	120919	95000.5	90836.5	53700.2	142213	78546.3
Fibrinogen beta chain OS=Homo sapiens OX=9606 GN=FGB PE=1 SV=2	8.25	56612.6	34820.2	P02675	25	67.01	0	FIBB_HUMAN	211143	77381	18693.7	12233.3	55219.7	20894
Myeloperoxidase OS=Homo sapiens OX=9606 GN=MPO PE=1 SV=1	9.04	84838.2	33690.8	P05164	44	69.8	0	PERM_HUMAN		161394	445528	433644	405886	348419
Glyceraldehyde-3-phosphate dehydrogenase OS=Homo sapiens OX=9606 GN=GAPDH PE=1 SV=3	8.7	36224.4	32199	P04406	18	75.52	0	G3P_HUMAN	26083.7	196169	244823	231628	242790	229005
Immunoglobulin kappa constant OS=Homo sapiens OX=9606 GN=IGKC PE=1 SV=2	6.1	11936.1	30662.2	P01834	5	86.92	0	IGKC_HUMAN	177585	88843	85796	38640.3	150820	58372.3
Annexin A1 OS=Homo sapiens OX=9606 GN=ANXA1 PE=1 SV=2	6.64	38942.4	29673.1	P04083	22	75.14	0	ANXA1_HUMAN	7480.33	102047	163444	106737	123929	174955
Neutrophil gelatinase-associated lipocalin OS=Homo sapiens OX=9606 GN=LCN2 PE=1 SV=2	9.2	22759.2	29163	P80188	12	62.63	0	NGAL_HUMAN		123530	175443	80875.3	96166.3	222909
Cationic trypsin OS=Bos taurus OX=9913 PE=1 SV=3	8.01	26469.6	29107.8	P00760	13	68.7	0	TRY1_BOVIN	415659	417712	398896	357909	483928	284651
Cofilin-1 OS=Homo sapiens OX=9606 GN=CFL1 PE=1 SV=3	8.22	18730.6	29008.6	P23528	13	69.88	0	COF1_HUMAN	4641	103955	107544	95826	86675.7	212551
Azurocidin OS=Homo sapiens OX=9606 GN=AZU1 PE=1 SV=3	9.69	27341.9	28042.2	P20160	7	51.39	0	CAP7_HUMAN		104405	149297	137643	147470	212658
Hemoglobin subunit gamma-2 OS=Homo sapiens OX=9606 GN=HBG2 PE=1 SV=2	6.78	16183.5	27344.6	P69892	9	71.43	0	HBG2_HUMAN	42214	29046.7	50786	26218	124072	53052.3
Immunoglobulin heavy constant gamma 4 OS=Homo sapiens OX=9606 GN=IGHG4 PE=1 SV=1	7.11	36453.8	26681.4	P01861	12	50.15	0	IGHG4_HUMAN	9889.28	5449.22	5469.34	5595.59	18896.5	5746.65
Neutrophil elastase OS=Homo sapiens OX=9606 GN=ELANE PE=1 SV=1	9.43	29145.4	26633.6	P08246	9	56.55	0	ELNE_HUMAN		171921	388812	294120	364538	405546
Rho GDP-dissociation inhibitor 2 OS=Homo sapiens OX=9606 GN=ARHGDIB PE=1 SV=3	4.9	23045.1	24958	P52566	10	78.11	0	GDIR2_HUMAN	2205	92605	111695	99861.3	123762	178975
14-3-3 protein zeta/delta OS=Homo sapiens OX=9606 GN=YWHAZ PE=1 SV=1	4.53	27916.2	24643.7	P63104	16	69.39	0	1433Z_HUMAN		105203	93053.3	105717	92128.3	101015
Peptidyl-prolyl cis-trans isomerase A OS=Homo sapiens OX=9606 GN=PPIA PE=1 SV=2	7.85	18240.6	24558	P62937	10	76.97	0	PPIA_HUMAN	22437	80722.7	100398	154700	129448	125208
Tubulin alpha-1C chain OS=Homo sapiens OX=9606 GN=TUBA1C PE=1 SV=1	4.79	50579.7	23565.2	Q9BQE3	21	54.57	0	TBA1C_HUMAN	5669.28	55902.5	100500	108151	85642.1	125580
Calreticulin OS=Homo sapiens OX=9606 GN=CALR PE=1 SV=1	4.09	48312.7	23456.9	P27797	24	84.17	0	CALR_HUMAN	7459.33	25570	293057	258832	58312	161542
Actin, alpha cardiac muscle 1 OS=Homo sapiens OX=9606 GN=ACTC1 PE=1 SV=1	5.07	42361.2	23377.9	P68032	17	44.56	0	ACTC_HUMAN	15971	233280	218938	192077	222493	125658
Glutathione S-transferase P OS=Homo sapiens OX=9606 GN=GSTP1 PE=1 SV=2	5.28	23584	22702.7	P09211	9	57.14	0	GSTP1_HUMAN	1415	35683.7	62088.7	48366	46641.7	93331.7
Transgelin-2 OS=Homo sapiens OX=9606 GN=TAGLN2 PE=1 SV=3	8.45	22562.6	22254.1	P37802	15	84.42	0	TAGL2_HUMAN	1476	61727.7	22751.3	23468.3	25923	28184.7
Peptidyl-prolyl cis-trans isomerase B OS=Homo sapiens OX=9606 GN=PPIB PE=1 SV=2	9.85	23799.6	21716.1	P23284	14	57.41	0	PPIB_HUMAN		18781.3	89725.3	112975	28649	49033
Putative elongation factor 1-alpha-like 3 OS=Homo sapiens OX=9606 GN=EEF1A1P5 PE=5 SV=1	9.41	50527.3	21596.4	Q5VTE0	14	45.24	0	EF1A3_HUMAN	2325	47508	166295	146309	88375	140843
Tubulin beta chain OS=Homo sapiens OX=9606 GN=TUBB PE=1 SV=2	4.59	50127.2	21556.4	P07437	24	73.87	0	TBB5_HUMAN	3302.33	21961.5	88779.3	75193.4	73628.3	159570
Protein disulfide-isomerase OS=Homo sapiens OX=9606 GN=P4HB PE=1 SV=3	4.56	57515.6	21534.4	P07237	38	74.02	0	PDIA1_HUMAN	1776	21659.3	148016	172433	70897.3	122277
Fibrinogen gamma chain OS=Homo sapiens OX=9606 GN=FGG PE=1 SV=3	5.24	52139	20910.2	P02679	17	49.45	0	FIBG_HUMAN	236272	79483.7	18198.3	11415	60599.7	29366.3
Vimentin OS=Homo sapiens OX=9606 GN=VIM PE=1 SV=4	4.86	53708.8	20665.2	P08670	33	77.9	0	VIME_HUMAN		102164	130647	114842	105462	118419
Cathepsin G OS=Homo sapiens OX=9606 GN=CTSG PE=1 SV=2	11.58	29179.4	20660.8	P08311	15	64.31	0	CATG_HUMAN		161459	343983	304546	290919	279803
Protein S100-A11 OS=Homo sapiens OX=9606 GN=S100A11 PE=1 SV=2	7.03	11854.5	20284.1	P31949	6	52.38	0	S10AB_HUMAN		41789	48112.3	40999.7	65056.3	57539.3
Eosinophil peroxidase OS=Homo sapiens OX=9606 GN=EPX PE=1 SV=2	10.6	82010.1	19894.4	P11678	38	58.46	0	PERE_HUMAN		87529	187658	66800.7	135153	126147
Histone H2B type 1-C/E/F/G/I OS=Homo sapiens OX=9606 GN=H2BC4 PE=1 SV=4	10.74	13906.2	19756.2	P62807	7	46.83	0	H2B1C_HUMAN		223844	227785	168329	150015	207229
Ferritin light chain OS=Homo sapiens OX=9606 GN=FTL PE=1 SV=2	5.4	20076.7	18842	P02792	7	58.86	0	FRIL_HUMAN		12244	33081.7	46153.7	104051	46007.7
Immunoglobulin lambda constant 2 OS=Homo sapiens OX=9606 GN=IGLC2 PE=1 SV=1	7.07	11464.7	18533.1	P0DOY2	6	82.08	0	IGLC2_HUMAN	53229	37037.3	45385	22620	59216	31956.7
Protein S100-A8 OS=Homo sapiens OX=9606 GN=S100A8 PE=1 SV=1	6.62	10891.6	18437.3	P05109	7	60.22	0	S10A8_HUMAN		257976	279598	190772	189787	231105
Immunoglobulin heavy constant gamma 2 OS=Homo sapiens OX=9606 GN=IGHG2 PE=1 SV=2	7.44	36528	18437	P01859	12	47.24	0	IGHG2_HUMAN	74497.2	27925.8	36848.5	13900.1	67513.2	31031.9
Leukocyte elastase inhibitor OS=Homo sapiens OX=9606 GN=SERPINB1 PE=1 SV=1	5.85	42856	17898.9	P30740	21	67.55	0	ILEU_HUMAN	5892.67	63874.7	144099	111738	98148.7	168703
Band 3 anion transport protein OS=Homo sapiens OX=9606 GN=SLC4A1 PE=1 SV=3	4.9	102078	17389.3	P02730	25	40.18	0	B3AT_HUMAN	192854	41128	65677.3	55388.7	116663	51879.3
Carbonic anhydrase 1 OS=Homo sapiens OX=9606 GN=CA1 PE=1 SV=2	6.67	28927.3	17360.3	P00915	10	54.79	0	CAH1_HUMAN	142545	87957.3	86887	38777.3	124751	56319.7
Eosinophil cationic protein OS=Homo sapiens OX=9606 GN=RNASE3 PE=1 SV=2	10.23	18898.6	17338.1	P12724	8	47.5	0	ECP_HUMAN		99246	167463	61224	55977	165239
Histone H2B type 1-B OS=Homo sapiens OX=9606 GN=H2BC3 PE=1 SV=2	10.74	13950.2	17317.5	P33778	7	46.83	0	H2B1B_HUMAN			132292			150103
Tubulin beta-2A chain OS=Homo sapiens OX=9606 GN=TUBB2A PE=1 SV=1	4.59	50306.3	17257.7	Q13885	18	55.73	0	TBB2A_HUMAN		13705.7			6454.89
Neutrophil defensin 1 OS=Homo sapiens OX=9606 GN=DEFA1 PE=1 SV=1	6.77	10543.1	17054.1	P59665	5	35.11	0	DEF1_HUMAN			111073	132773	134668	124751
Tubulin beta-4B chain OS=Homo sapiens OX=9606 GN=TUBB4B PE=1 SV=1	4.6	50287.4	17012.9	P68371	24	72.81	0	TBB4B_HUMAN		10580.9	35870.8	25874.9	24110	47858
Neutrophil defensin 3 OS=Homo sapiens OX=9606 GN=DEFA3 PE=1 SV=1	5.63	10587.1	16953.3	P59666	5	35.11	0	DEF3_HUMAN		155978	46877.1	52048.9	11298	48959.4
Pyruvate kinase PKM OS=Homo sapiens OX=9606 GN=PKM PE=1 SV=4	7.75	58507.3	16896.5	P14618	28	70.43	0	KPYM_HUMAN	2001.17	103013	129987	81327.3	129893	179282
Apolipoprotein A-I OS=Homo sapiens OX=9606 GN=APOA1 PE=1 SV=1	5.43	30777.9	15999.3	P02647	19	62.55	0	APOA1_HUMAN	52860.7	34392	40253.3	18158	56075.7	20038.3
Histone H3.1 OS=Homo sapiens OX=9606 GN=H3C1 PE=1 SV=2	11.54	15518.2	15869.2	P68431	6	52.94	0	H31_HUMAN		232409	301350	169553	221826	287430
Plastin-2 OS=Homo sapiens OX=9606 GN=LCP1 PE=1 SV=6	5.12	70858.8	15630.9	P13796	38	70.97	0	PLSL_HUMAN	2000	131230	105401	74406.7	87856.3	120038
Bone marrow proteoglycan OS=Homo sapiens OX=9606 GN=PRG2 PE=1 SV=2	6.32	25889.9	15397.2	P13727	9	50.45	0	PRG2_HUMAN	4986	116360	242846	89006.3	220058	229596
Histone H1.2 OS=Homo sapiens OX=9606 GN=H1-2 PE=1 SV=2	11.43	21364.8	15303.1	P16403	8	38.03	0	H12_HUMAN		149126	193083	138365	121938	195713
Nucleophosmin OS=Homo sapiens OX=9606 GN=NPM1 PE=1 SV=2	4.44	32746.2	15111.5	P06748	10	42.18	0	NPM_HUMAN	4696.33	19515.7	60896	65468.7	38954	45872
Protein disulfide-isomerase A3 OS=Homo sapiens OX=9606 GN=PDIA3 PE=1 SV=4	5.93	57181.6	14553.4	P30101	32	70.1	0	PDIA3_HUMAN	2626	17429.7	78684.7	88222.3	31862	56870.3
Myosin light polypeptide 6 OS=Homo sapiens OX=9606 GN=MYL6 PE=1 SV=2	4.36	17101.2	14539.6	P60660	9	66.23	0	MYL6_HUMAN		68211.7	72638	49865.3	61898	86183
Tubulin alpha-4A chain OS=Homo sapiens OX=9606 GN=TUBA4A PE=1 SV=1	4.75	50665.8	14416.9	P68366	23	56.25	0	TBA4A_HUMAN	1711.1	31100.2	31135.1	51234.4	44501.9	45414.6
Peroxiredoxin-1 OS=Homo sapiens OX=9606 GN=PRDX1 PE=1 SV=1	8.24	22338.5	13951.9	Q06830	12	64.82	0	PRDX1_HUMAN	4125.41	20515.4	41571.5	65278.5	33830.1	31232.7
Peroxiredoxin-2 OS=Homo sapiens OX=9606 GN=PRDX2 PE=1 SV=5	5.57	22063	13611.9	P32119	12	60.61	0	PRDX2_HUMAN	66985.6	68521.9	95845.8	46924.9	111340	60068.6
Immunoglobulin heavy constant gamma 3 OS=Homo sapiens OX=9606 GN=IGHG3 PE=1 SV=2	7.79	42313.5	13464.6	P01860	12	38.46	0	IGHG3_HUMAN	5759.6	8262.68	6132.22		2436.59	2936.51
Endoplasmin OS=Homo sapiens OX=9606 GN=HSP90B1 PE=1 SV=1	4.56	92754.2	13091.6	P14625	36	49.94	0	ENPL_HUMAN	23956.3	12552	107845	127244	30589.3	76277.7
Phosphoglycerate kinase 1 OS=Homo sapiens OX=9606 GN=PGK1 PE=1 SV=3	8.15	45014	13077.3	P00558	24	76.5	0	PGK1_HUMAN	3329.5	55272.7	92822.3	92594.7	82104.7	98506
Myosin regulatory light chain 12A OS=Homo sapiens OX=9606 GN=MYL12A PE=1 SV=2	4.45	19851.2	13053.7	P19105	7	50.88	0	ML12A_HUMAN		44137	28026.7	26835.7	41020.7	35727
Bactericidal permeability-increasing protein OS=Homo sapiens OX=9606 GN=BPI PE=1 SV=4	9.71	54127.9	12886.5	P17213	14	44.76	0	BPI_HUMAN		40019	124497	47671.7	89498.3	150327
Annexin A3 OS=Homo sapiens OX=9606 GN=ANXA3 PE=1 SV=3	5.52	36546.4	12801.8	P12429	17	57.89	0	ANXA3_HUMAN	6143	40590	68857.3	34914.3	75755.3	97597
POTE ankyrin domain family member F OS=Homo sapiens OX=9606 GN=POTEF PE=1 SV=2	5.77	123099	12536	A5A3E0	10	10.14	0	POTEF_HUMAN		953.507	773.755	6254.12
14-3-3 protein beta/alpha OS=Homo sapiens OX=9606 GN=YWHAB PE=1 SV=3	4.59	28196.5	12421.8	P31946	14	67.48	0	1433B_HUMAN		44926.7	42635.3	39879.6	43309.8	37836.6
Myeloblastin OS=Homo sapiens OX=9606 GN=PRTN3 PE=1 SV=3	8.32	28263.3	12293.4	P24158	5	40.23	0	PRTN3_HUMAN		129722	279912	159424	62614	268620
L-lactate dehydrogenase A chain OS=Homo sapiens OX=9606 GN=LDHA PE=1 SV=2	8.37	36973.9	12224.7	P00338	20	79.22	0	LDHA_HUMAN	5378.67	27098.7	55679.7	51253.7	57358.7	68978
Alpha-actinin-1 OS=Homo sapiens OX=9606 GN=ACTN1 PE=1 SV=2	5.09	103628	12149.6	P12814	48	67.71	0	ACTN1_HUMAN	1861.11	49337.5	67006.4	39912.1	55956.3	76424.1
Non-secretory ribonuclease OS=Homo sapiens OX=9606 GN=RNASE2 PE=1 SV=2	8.77	18867.5	11907.1	P10153	4	37.27	0	RNAS2_HUMAN		93483.7	113926	56935.7	45917.7	97098
Protein S100-P OS=Homo sapiens OX=9606 GN=S100P PE=1 SV=2	4.55	10457	11679.5	P25815	4	36.84	0	S100P_HUMAN		21768.7	44173	19635.7	48175.3	52671
Erythrocyte band 7 integral membrane protein OS=Homo sapiens OX=9606 GN=STOM PE=1 SV=3	7.99	31901.9	11595.7	P27105	10	46.88	0	STOM_HUMAN	5062	25666	34132.7	17099.3	33006.3	40870.3
Triosephosphate isomerase OS=Homo sapiens OX=9606 GN=TPI1 PE=1 SV=3	5.55	31076.2	11546	P60174	16	74.13	0	TPIS_HUMAN	3347.5	37670	66084.3	76016.7	52483.7	72619.3
6-phosphogluconate dehydrogenase, decarboxylating OS=Homo sapiens OX=9606 GN=PGD PE=1 SV=3	6.86	53653.3	11341.4	P52209	19	50.31	0	6PGD_HUMAN	3593.67	40627.3	52529.3	35491.7	57801.7	71948
Cathelicidin antimicrobial peptide OS=Homo sapiens OX=9606 GN=CAMP PE=1 SV=1	9.84	19529.5	11313.1	P49913	8	37.06	0	CAMP_HUMAN		68254.7	96275	26198.3	8305.67	62442.3
Calmodulin-1 OS=Homo sapiens OX=9606 GN=CALM1 PE=1 SV=1	3.88	16837.7	11221.6	P0DP23	5	47.65	0	CALM1_HUMAN		60543.5	64905.3	63076.7	24470.7	74564.3
Histone H2A.V OS=Homo sapiens OX=9606 GN=H2AZ2 PE=1 SV=3	11.04	13508.7	11067.2	Q71UI9	4	31.25	0	H2AV_HUMAN		103005	131618	90710.7	58310.3	115422
Myeloid cell nuclear differentiation antigen OS=Homo sapiens OX=9606 GN=MNDA PE=1 SV=1	10.17	46121.3	10990.9	P41218	22	70.02	0	MNDA_HUMAN	7073.67	50386.7	61653.3	34774.7	52608	76399.3
Endoplasmic reticulum chaperone BiP OS=Homo sapiens OX=9606 GN=HSPA5 PE=1 SV=2	4.87	72447.1	10853.6	P11021	28	50.76	0	BIP_HUMAN	2864.44	15531.9	90183	90568	29598	63170.3
Beta-actin-like protein 2 OS=Homo sapiens OX=9606 GN=ACTBL2 PE=1 SV=2	5.25	42345.5	10609.5	Q562R1	12	36.44	0	ACTBL_HUMAN	1860.91	4449.62	1048.73	1221.34	3797.25	824.092
Prothymosin alpha OS=Homo sapiens OX=9606 GN=PTMA PE=1 SV=2	3.45	12203	10600.6	P06454	3	22.52	0	PTMA_HUMAN		19205.3	52456.7	81972.3	34026	63365.3
14-3-3 protein eta OS=Homo sapiens OX=9606 GN=YWHAH PE=1 SV=4	4.56	28389.9	10462.2	Q04917	12	53.66	0	1433F_HUMAN		12019.3	15291.1	11274.2	15059	25349.7
14-3-3 protein epsilon OS=Homo sapiens OX=9606 GN=YWHAE PE=1 SV=1	4.44	29345	10336.2	P62258	10	46.67	0	1433E_HUMAN	4560.33	18623.8	26774.3	16031	14532.8	30119.6
Peptidyl-prolyl cis-trans isomerase A-like 4A OS=Homo sapiens OX=9606 GN=PPIAL4A PE=2 SV=1	9.62	18409.9	10201	Q9Y536	4	42.07	0	PAL4A_HUMAN					2777.26
Myosin-9 OS=Homo sapiens OX=9606 GN=MYH9 PE=1 SV=4	5.34	227787	10014.8	P35579	100	59.85	0	MYH9_HUMAN	40441.7	90374	76279.8	57472.7	76735	92741.7
Grancalcin OS=Homo sapiens OX=9606 GN=GCA PE=1 SV=2	4.84	24238.2	9991.01	P28676	13	60.83	0	GRAN_HUMAN		24124.3	34590.3	15899.3	29688	47387.7
Catalase OS=Homo sapiens OX=9606 GN=CAT PE=1 SV=3	6.97	59984.4	9929.38	P04040	29	76.28	0	CATA_HUMAN	7686	25135.7	64623.3	42831	50626.3	63344
Alpha-1-antitrypsin OS=Homo sapiens OX=9606 GN=SERPINA1 PE=1 SV=3	5.24	46907.7	9809.88	P01009	20	56.94	0	A1AT_HUMAN	109835	16662.3	29991	33692.7	59028	26265.3
Serotransferrin OS=Homo sapiens OX=9606 GN=TF PE=1 SV=3	6.75	79345.1	9733.5	P02787	37	54.3	0	TRFE_HUMAN	91951.7	18248.5	18339	16201.1	50425.7	9196.67
14-3-3 protein gamma OS=Homo sapiens OX=9606 GN=YWHAG PE=1 SV=2	4.61	28473.7	9690.85	P61981	9	45.75	0	1433G_HUMAN		21151.3	20412.9	18903.9	16453.7	16627.7
Parkinson disease protein 7 OS=Homo sapiens OX=9606 GN=PARK7 PE=1 SV=2	6.37	20062.2	9557.15	Q99497	9	66.67	0	PARK7_HUMAN	2461	17209.7	25427.3	33085.3	25965.7	28319
High mobility group protein B2 OS=Homo sapiens OX=9606 GN=HMGB2 PE=1 SV=2	7.94	24204.9	9476.69	P26583	9	40.19	0	HMGB2_HUMAN		21535	45736.4	41864.5	42324	49803.6
Ras-related C3 botulinum toxin substrate 2 OS=Homo sapiens OX=9606 GN=RAC2 PE=1 SV=1	7.56	21828	9450.33	P15153	7	38.02	0	RAC2_HUMAN	3998.25	35283.8	53624.1	36503.2	50581	75896.5
Heat shock cognate 71 kDa protein OS=Homo sapiens OX=9606 GN=HSPA8 PE=1 SV=1	5.2	71126.3	9390.49	P11142	30	57.59	0	HSP7C_HUMAN	8494.33	34924.1	64327.2	71175.3	49142	62175.8
Glucose-6-phosphate isomerase OS=Homo sapiens OX=9606 GN=GPI PE=1 SV=4	8.46	63375.4	9347.07	P06744	25	51.97	0	G6PI_HUMAN	5189	32396	97333	70972	76738.7	134822
ATP synthase subunit beta, mitochondrial OS=Homo sapiens OX=9606 GN=ATP5F1B PE=1 SV=3	5.1	56560	9236.36	P06576	19	51.61	0	ATPB_HUMAN	8530	21579.3	65644.7	65188.7	30034.3	58543.3
Transforming protein RhoA OS=Homo sapiens OX=9606 GN=RHOA PE=1 SV=1	5.73	22110.3	9217.97	P61586	8	52.85	0	RHOA_HUMAN		14891.3	18348.3	19201	19590	31522
Transketolase OS=Homo sapiens OX=9606 GN=TKT PE=1 SV=3	7.48	68562.1	9214.36	P29401	28	57.62	0	TKT_HUMAN	5160.67	60177.3	110601	64286.3	70973	108200
Heat shock protein HSP 90-alpha OS=Homo sapiens OX=9606 GN=HSP90AA1 PE=1 SV=5	4.75	85059.1	9126.52	P07900	32	49.32	0	HS90A_HUMAN	53042.3	15960.5	43048.5	34835.2	29698.6	37169.6
Heat shock protein HSP 90-beta OS=Homo sapiens OX=9606 GN=HSP90AB1 PE=1 SV=4	4.77	83606.5	9045.71	P08238	36	58.98	0	HS90B_HUMAN	104576	10194.5	31629.4	33153.1	13025.1	67169.9
14-3-3 protein theta OS=Homo sapiens OX=9606 GN=YWHAQ PE=1 SV=1	4.48	28049.4	9019.19	P27348	11	55.92	0	1433T_HUMAN		12110.8	16389.4	13984.8	15004.6	13214
Tubulin beta-6 chain OS=Homo sapiens OX=9606 GN=TUBB6 PE=1 SV=1	4.58	50313.5	8662.97	Q9BUF5	6	20.18	0	TBB6_HUMAN			8007.74
Protein disulfide-isomerase A6 OS=Homo sapiens OX=9606 GN=PDIA6 PE=1 SV=1	4.76	48520.6	8512	Q15084	13	49.32	0	PDIA6_HUMAN		6224.67	41880.3	79451.3	10768	26896.3
Fibrinogen alpha chain OS=Homo sapiens OX=9606 GN=FGA PE=1 SV=2	5.61	95714.5	8423.79	P02671	31	48.38	0	FIBA_HUMAN	191347	71184.3	11599.7	8275.67	55053	27785
Transaldolase OS=Homo sapiens OX=9606 GN=TALDO1 PE=1 SV=2	6.37	37711.3	8280.25	P37837	16	47.18	0	TALDO_HUMAN		30483.7	65078	46138.7	41183.7	76159.3
Adenylyl cyclase-associated protein 1 OS=Homo sapiens OX=9606 GN=CAP1 PE=1 SV=5	8.06	52357.8	8183.52	Q01518	25	55.37	0	CAP1_HUMAN		62489	69007.7	37386	51399.7	75175.3
Gelsolin OS=Homo sapiens OX=9606 GN=GSN PE=1 SV=1	5.84	86096.8	7816.76	P06396	27	48.21	0	GELS_HUMAN	4355	54453	79772.3	39178.3	67525.7	93849.7
Moesin OS=Homo sapiens OX=9606 GN=MSN PE=1 SV=3	6.01	67934.2	7750.18	P26038	37	62.05	0	MOES_HUMAN	15858	44850	45011.5	51712.5	50826.6	58260.5
Carbonic anhydrase 2 OS=Homo sapiens OX=9606 GN=CA2 PE=1 SV=2	7.03	29303.1	7744.15	P00918	11	49.62	0	CAH2_HUMAN	58689.7	17832.7	13762.7	8995.33	75021.7	22238
Coronin-1A OS=Homo sapiens OX=9606 GN=CORO1A PE=1 SV=4	6.24	51710.7	7633.59	P31146	19	54.66	0	COR1A_HUMAN		71988	102031	62933.7	70832.3	128865
Fructose-bisphosphate aldolase A OS=Homo sapiens OX=9606 GN=ALDOA PE=1 SV=2	8.06	39876.3	7592.91	P04075	23	70.6	0	ALDOA_HUMAN	1970.5	56681	81311.7	60819.6	69446.5	101052
Annexin A2 OS=Homo sapiens OX=9606 GN=ANXA2 PE=1 SV=2	7.78	38832.2	7459.19	P07355	17	61.36	0	ANXA2_HUMAN	1990.33	22590.7	17995.7	38273.7	13335.3	18830.3
60S acidic ribosomal protein P1 OS=Homo sapiens OX=9606 GN=RPLP1 PE=1 SV=1	4	11628	7406.48	P05386	2	51.75	0	RLA1_HUMAN		5860	26977.5	23892	18969	24144.5
Beta-enolase OS=Homo sapiens OX=9606 GN=ENO3 PE=1 SV=5	7.66	47329.1	7355.06	P13929	6	22.12	0	ENOB_HUMAN				58984.1	23928.9
Immunoglobulin heavy constant alpha 1 OS=Homo sapiens OX=9606 GN=IGHA1 PE=1 SV=2	6.06	38510.1	7278.1	P01876	11	54.39	0	IGHA1_HUMAN	51716.7	15701.3	21835.9	11097.4	37416.6	17113.7
Alpha-1-acid glycoprotein 1 OS=Homo sapiens OX=9606 GN=ORM1 PE=1 SV=1	4.74	23739.7	7237.76	P02763	5	29.35	0	A1AG1_HUMAN	31521.9	12216.5	18488.3	7755.5	27759	20851.5
Ficolin-3 OS=Homo sapiens OX=9606 GN=FCN3 PE=1 SV=2	6.21	33416.3	7233.03	O75636	7	25.08	0	FCN3_HUMAN	83739.7	9853.67	1737	3664
Alpha-actinin-4 OS=Homo sapiens OX=9606 GN=ACTN4 PE=1 SV=2	5.12	105310	7221.59	O43707	41	59.17	0	ACTN4_HUMAN	2805.56	26646.9	42225	26170.2	30709	40104.6
Heterogeneous nuclear ribonucleoprotein K OS=Homo sapiens OX=9606 GN=HNRNPK PE=1 SV=1	5.22	51261.5	7192.37	P61978	17	49.68	0	HNRPK_HUMAN		20844	45625	50251.3	32456	50864.7
Heat shock 70 kDa protein 1A OS=Homo sapiens OX=9606 GN=HSPA1A PE=1 SV=1	5.32	70337.5	7112.73	P0DMV8	24	57.72	0	HS71A_HUMAN	6800.18	24375.3	33312.4	19934.4	35114.4	38984.2
Nucleoside diphosphate kinase B OS=Homo sapiens OX=9606 GN=NME2 PE=1 SV=1	8.76	17412.1	7090.62	P22392	10	72.37	0	NDKB_HUMAN		10544.5	24060.8	38418.1	22515.9	28575.1
Histone H1.5 OS=Homo sapiens OX=9606 GN=H1-5 PE=1 SV=3	11.4	22580.2	7022.8	P16401	6	30.97	0	H15_HUMAN		47246.9	76224.3	65343.3	55152	88220.7
Platelet basic protein OS=Homo sapiens OX=9606 GN=PPBP PE=1 SV=3	9.07	14179.4	6942.56	P02775	3	27.34	0	CXCL7_HUMAN		69918.7	1985		17853.3	13835
Peroxiredoxin-5, mitochondrial OS=Homo sapiens OX=9606 GN=PRDX5 PE=1 SV=4	8.98	22314.6	6940.48	P30044	9	55.61	0	PRDX5_HUMAN		15974.3	22051	18597.3	33818.7	26013.7
Peroxiredoxin-6 OS=Homo sapiens OX=9606 GN=PRDX6 PE=1 SV=3	5.96	25149.1	6934.84	P30041	15	66.07	0	PRDX6_HUMAN	13980.3	18027.3	25057.3	29445.3	28056.3	18801.3
High mobility group protein B1 OS=Homo sapiens OX=9606 GN=HMGB1 PE=1 SV=3	5.45	25064.9	6901.18	P09429	6	43.26	0	HMGB1_HUMAN		3352.89	7814.39	10058.4	3262.96	30461
Heterogeneous nuclear ribonucleoproteins A2/B1 OS=Homo sapiens OX=9606 GN=HNRNPA2B1 PE=1 SV=2	9.19	37486.8	6824.48	P22626	17	53.82	0	ROA2_HUMAN		36305.3	47458.7	71745.3	48037	59561.7
Calpain-1 catalytic subunit OS=Homo sapiens OX=9606 GN=CAPN1 PE=1 SV=1	5.34	82517.5	6702.15	P07384	14	27.59	0	CAN1_HUMAN	75250	6725.67	6802.67	6009.33	9767.33	7894.67
Ubiquitin-60S ribosomal protein L40 OS=Homo sapiens OX=9606 GN=UBA52 PE=1 SV=2	10.26	15013.5	6486.04	P62987	6	42.97	0	RL40_HUMAN	3928.33	12569.3	21510	19316.7	19777	29306
Annexin A6 OS=Homo sapiens OX=9606 GN=ANXA6 PE=1 SV=3	5.26	76215.6	6473.91	P08133	42	71.32	0	ANXA6_HUMAN	3977.67	35833.7	51798.3	39169.3	46482.7	67696.3
Chloride intracellular channel protein 1 OS=Homo sapiens OX=9606 GN=CLIC1 PE=1 SV=4	4.9	27264.9	6469.77	O00299	10	63.07	0	CLIC1_HUMAN	1892	32943	35495	29789.7	36902.3	39619.3
ATP synthase subunit alpha, mitochondrial OS=Homo sapiens OX=9606 GN=ATP5F1A PE=1 SV=1	9.43	59864.8	6379.68	P25705	19	43.22	0	ATPA_HUMAN		21998.7	70477	57996.7	27926.7	57127
Ras-related protein Rap-1b OS=Homo sapiens OX=9606 GN=RAP1B PE=1 SV=1	5.46	21052.9	6377.69	P61224	8	42.93	0	RAP1B_HUMAN		28573.4	18108.9	20901.9	20838.5	13972.4
Galectin-10 OS=Homo sapiens OX=9606 GN=CLC PE=1 SV=3	7.25	16567	6256.97	Q05315	6	23.24	0	LEG10_HUMAN		57221	99152.3	42608.7	68770	94665.7
Thymosin beta-4 OS=Homo sapiens OX=9606 GN=TMSB4X PE=1 SV=2	4.82	5052.67	6175.3	P62328	2	43.18	0	TYB4_HUMAN			21504			28527
Protein S100-A4 OS=Homo sapiens OX=9606 GN=S100A4 PE=1 SV=1	5.77	11956.7	6166.97	P26447	4	36.63	0	S10A4_HUMAN	3152	37279.7	28279.3	23470	25775.3	35079.7
Proteoglycan 3 OS=Homo sapiens OX=9606 GN=PRG3 PE=1 SV=2	4.5	26203.9	6149.76	Q9Y2Y8	5	36.89	0	PRG3_HUMAN	4932	59097.3	99749	29018.7	11407	72338
60S acidic ribosomal protein P2 OS=Homo sapiens OX=9606 GN=RPLP2 PE=1 SV=1	4.18	11665	6091.13	P05387	4	62.61	0	RLA2_HUMAN		10967	31347	41619	9472.33	30105
Haptoglobin OS=Homo sapiens OX=9606 GN=HP PE=1 SV=1	6.12	45889.7	6014.81	P00738	17	53.94	0	HPT_HUMAN	49899.3	17421.3	15364.7	12020.7	19481.3	24366.3
Tubulin beta-8 chain OS=Homo sapiens OX=9606 GN=TUBB8 PE=1 SV=2	4.6	50289.4	5962.94	Q3ZCM7	8	28.83	0	TBB8_HUMAN			9884.37
Glia maturation factor gamma OS=Homo sapiens OX=9606 GN=GMFG PE=1 SV=1	4.99	16972.4	5960.24	O60234	6	61.97	0	GMFG_HUMAN		15125.3	17232	15811	16830.3	24645
Platelet factor 4 OS=Homo sapiens OX=9606 GN=PF4 PE=1 SV=2	8.78	11130.1	5736.79	P02776	3	35.64	0	PLF4_HUMAN		41026.3	2737		13168.3	10077
L-lactate dehydrogenase B chain OS=Homo sapiens OX=9606 GN=LDHB PE=1 SV=2	5.64	36923.7	5697.08	P07195	16	53.89	0	LDHB_HUMAN	8971.56	22698.3	36273	32651.3	21633	35382.7
Phosphoglycerate mutase 1 OS=Homo sapiens OX=9606 GN=PGAM1 PE=1 SV=2	6.79	28918	5696.53	P18669	12	53.54	0	PGAM1_HUMAN		13582.7	46252.5	30131.7	32434.2	49712.6
Ras-related protein Rap-1A OS=Homo sapiens OX=9606 GN=RAP1A PE=1 SV=1	6.53	21329.4	5666.25	P62834	7	35.87	0	RAP1A_HUMAN		12498.1	6706.07	4644.73	8849.81	9337.93
60S ribosomal protein L18 OS=Homo sapiens OX=9606 GN=RPL18 PE=1 SV=2	12.13	21748.6	5662.69	Q07020	6	36.7	0	RL18_HUMAN	3265.5	5609	19753.3	20893.3	9655.33	15691.3
Putative high mobility group protein B1-like 1 OS=Homo sapiens OX=9606 GN=HMGB1P1 PE=5 SV=1	5.83	24409.1	5583.09	B2RPK0	5	30.33	0	HGB1A_HUMAN		3630.5	9095.92	11477.1	7800.05
Gamma-enolase OS=Homo sapiens OX=9606 GN=ENO2 PE=1 SV=3	4.72	47610.8	5522.53	P09104	5	19.82	0	ENOG_HUMAN			12442.5			18789.5
Pleckstrin OS=Homo sapiens OX=9606 GN=PLEK PE=1 SV=3	8.34	40524.1	5510.65	P08567	6	34	0	PLEK_HUMAN		41445.7	10933.7	10846.3	15039.3	14275.3
Phosphatidylethanolamine-binding protein 1 OS=Homo sapiens OX=9606 GN=PEBP1 PE=1 SV=3	7.39	21170.9	5485.93	P30086	9	73.26	0	PEBP1_HUMAN		5672.33	17100.3	27501	16911.3	20577
Purine nucleoside phosphorylase OS=Homo sapiens OX=9606 GN=PNP PE=1 SV=2	6.5	32346.1	5425.32	P00491	14	70.93	0	PNPH_HUMAN	14139.7	13960.3	23387	21148.7	21893	29184.7
Heterogeneous nuclear ribonucleoprotein D0 OS=Homo sapiens OX=9606 GN=HNRNPD PE=1 SV=1	7.9	38605.3	5337.61	Q14103	7	38.31	0	HNRPD_HUMAN		8896.51	36712.7	28804.5	23550.6	39118.3
Thioredoxin OS=Homo sapiens OX=9606 GN=TXN PE=1 SV=3	4.62	12022.7	5335.43	P10599	5	51.43	0	THIO_HUMAN	4794.5	14921	22588	25859	34249.7	29175.7
Tropomyosin alpha-4 chain OS=Homo sapiens OX=9606 GN=TPM4 PE=1 SV=3	4.47	28635.9	5237	P67936	8	57.66	0	TPM4_HUMAN		29815.6	4477.73	11913.5	10523.6	10938
Leukotriene A-4 hydrolase OS=Homo sapiens OX=9606 GN=LTA4H PE=1 SV=2	5.74	69912.7	5102.45	P09960	26	50.08	0	LKHA4_HUMAN	4101	15384	29409.7	12484.3	17188.7	43071.7
GTP-binding nuclear protein Ran OS=Homo sapiens OX=9606 GN=RAN PE=1 SV=3	7.31	24594.2	5092.74	P62826	8	57.41	0	RAN_HUMAN	20649	18917.7	37130	41261	28139	39833.3
40S ribosomal protein S13 OS=Homo sapiens OX=9606 GN=RPS13 PE=1 SV=2	10.94	17222.3	5058.42	P62277	4	33.11	0	RS13_HUMAN		8716	19680.7	21961.3	15370.5	16764
Putative heat shock protein HSP 90-beta-3 OS=Homo sapiens OX=9606 GN=HSP90AB3P PE=5 SV=1	4.51	68667.1	4967.66	Q58FF7	19	41.54	0	H90B3_HUMAN	5155.67	8827.3	5420.25	5312.25	6403.06
Keratin, type II cytoskeletal 1 OS=Homo sapiens OX=9606 GN=KRT1 PE=1 SV=6	8.27	66209.9	4953.05	P04264	24	39.29	0	K2C1_HUMAN	34131	48713.2	25432.7	44852.4	30804.9	34003
Talin-1 OS=Homo sapiens OX=9606 GN=TLN1 PE=1 SV=3	5.69	271935	4951.48	Q9Y490	89	53.84	0	TLN1_HUMAN	1831	52456.7	22155	12810.7	26778	24087.3
Protein S100-A6 OS=Homo sapiens OX=9606 GN=S100A6 PE=1 SV=1	5.17	10236.8	4885.9	P06703	3	24.44	0	S10A6_HUMAN	5864	37406.7	34884.7	6682	27107.7	16877
Peptidyl-prolyl cis-trans isomerase FKBP1A OS=Homo sapiens OX=9606 GN=FKBP1A PE=1 SV=2	8.66	12007.8	4815.4	P62942	2	25	0	FKB1A_HUMAN		17644	6722.5	4477	6136	10920.5
Heat shock protein HSP 90-alpha A2 OS=Homo sapiens OX=9606 GN=HSP90AA2P PE=1 SV=2	4.38	39478.9	4780.07	Q14568	10	30.9	0	HS902_HUMAN			20574.4
Histone H1.10 OS=Homo sapiens OX=9606 GN=H1-10 PE=1 SV=1	11.22	22487.1	4760.39	Q92522	5	36.62	0	H1X_HUMAN		12779.7	17024.3	10863.3	18539.7	21735
Filamin-A OS=Homo sapiens OX=9606 GN=FLNA PE=1 SV=4	5.64	283477	4747.93	P21333	92	55.42	0	FLNA_HUMAN		56394	24327.3	50170	35108.3	41006
Matrix metalloproteinase-9 OS=Homo sapiens OX=9606 GN=MMP9 PE=1 SV=3	5.62	79541.8	4744.34	P14780	27	48.37	0	MMP9_HUMAN		40560.3	41513.7	19262	20734	48256.3
60S ribosomal protein L12 OS=Homo sapiens OX=9606 GN=RPL12 PE=1 SV=1	9.9	17989.7	4672.37	P30050	6	53.33	0	RL12_HUMAN		4210.33	20267.3	20099.3	8907	17815
Core histone macro-H2A.1 OS=Homo sapiens OX=9606 GN=MACROH2A1 PE=1 SV=4	10.23	39788.2	4609.42	O75367	11	45.16	0	H2AY_HUMAN	4048.67	16413.7	35866.7	31553.7	27109.7	43741.7
Guanine nucleotide-binding protein G(i) subunit alpha-2 OS=Homo sapiens OX=9606 GN=GNAI2 PE=1 SV=3	5.19	41021.3	4551.14	P04899	12	51.83	0	GNAI2_HUMAN	2885	18303.7	24570.3	20150.3	22049.4	27363.7
40S ribosomal protein S17 OS=Homo sapiens OX=9606 GN=RPS17 PE=1 SV=2	10.24	15607.2	4532.82	P08708	5	56.3	0	RS17_HUMAN		3075	14884.3	15050.3	9486.5	11347.7
Osteoclast-stimulating factor 1 OS=Homo sapiens OX=9606 GN=OSTF1 PE=1 SV=2	5.31	23957.9	4529.43	Q92882	7	39.25	0	OSTF1_HUMAN		10782.7	10839.7	7752	16117.3	17746.7
Coactosin-like protein OS=Homo sapiens OX=9606 GN=COTL1 PE=1 SV=3	5.34	16059.1	4408.53	Q14019	9	71.13	0	COTL1_HUMAN		26782.3	11570	10448.7	18340.3	12191.3
Endoplasmic reticulum resident protein 29 OS=Homo sapiens OX=9606 GN=ERP29 PE=1 SV=4	7.28	29050.5	4339.47	P30040	9	40.61	0	ERP29_HUMAN		5104	17361.7	30855	8386	18777.7
Malate dehydrogenase, mitochondrial OS=Homo sapiens OX=9606 GN=MDH2 PE=1 SV=3	8.82	35959.6	4284.02	P40926	13	49.11	0	MDHM_HUMAN		19705.3	24181.7	36437.3	15301	28659.3
Nucleoside diphosphate kinase A OS=Homo sapiens OX=9606 GN=NME1 PE=1 SV=1	5.77	17319.8	4280.35	P15531	7	50	0	NDKA_HUMAN		5755.55	12388.6	15014.5	3840.81	8031.58
60S ribosomal protein L13a OS=Homo sapiens OX=9606 GN=RPL13A PE=1 SV=2	11.35	23634.3	4260.83	P40429	6	26.11	0	RL13A_HUMAN	16935	3307	5366.5	8863	2674.67
60S ribosomal protein L30 OS=Homo sapiens OX=9606 GN=RPL30 PE=1 SV=2	9.95	12955.2	4239.07	P62888	4	45.22	0	RL30_HUMAN		6509	14931.7	19454.3	9467.33	13574
Stathmin OS=Homo sapiens OX=9606 GN=STMN1 PE=1 SV=3	5.65	17302.5	4203.53	P16949	6	35.57	0	STMN1_HUMAN		2445	16361.7	15034	7572.33	17027
60S ribosomal protein L7 OS=Homo sapiens OX=9606 GN=RPL7 PE=1 SV=1	11.07	29282.9	4174.1	P18124	15	49.6	0	RL7_HUMAN	20107.7	5964	25217.3	22193	11487.3	18231.7
Histone H1.0 OS=Homo sapiens OX=9606 GN=H1-0 PE=1 SV=3	11.32	20863	4132.66	P07305	5	27.32	0	H10_HUMAN		10042	27950	20825.7	21195.7	18820
Actin-related protein 3 OS=Homo sapiens OX=9606 GN=ACTR3 PE=1 SV=3	5.51	47827.5	4124.22	P61158	18	60.77	0	ARP3_HUMAN		18080.7	22752.3	17773.7	18377.7	33988
40S ribosomal protein S3 OS=Homo sapiens OX=9606 GN=RPS3 PE=1 SV=2	10.04	26859.4	4090.05	P23396	14	63.79	0	RS3_HUMAN	3211	9088.67	24683.3	25170	16013.7	18755.7
Macrophage-capping protein OS=Homo sapiens OX=9606 GN=CAPG PE=1 SV=2	5.77	38783.7	4078.94	P40121	9	39.37	0	CAPG_HUMAN		15983	17535.3	15845	31954.7	24793.3
Putative Ras-related protein Rab-1C OS=Homo sapiens OX=9606 GN=RAB1C PE=5 SV=2	5.08	22245.1	4023.89	Q92928	5	27.86	0	RAB1C_HUMAN	2107			8422.45	26024
Ras-related protein Rab-1A OS=Homo sapiens OX=9606 GN=RAB1A PE=1 SV=3	5.85	22905.9	3987.68	P62820	6	41.46	0	RAB1A_HUMAN	2107	12062.1	16210	8422.45	3736.76	14241.7
Ras-related C3 botulinum toxin substrate 1 OS=Homo sapiens OX=9606 GN=RAC1 PE=1 SV=1	8.57	21849.3	3967.23	P63000	6	32.81	0	RAC1_HUMAN	3998.25	3917.21	3514.53	6446.8		8916.84
Protein disulfide-isomerase A4 OS=Homo sapiens OX=9606 GN=PDIA4 PE=1 SV=2	4.77	73274.7	3874.89	P13667	23	46.2	0	PDIA4_HUMAN		6668.33	21544.7	31340	13194.7	16738.3
Lymphocyte-specific protein 1 OS=Homo sapiens OX=9606 GN=LSP1 PE=1 SV=1	4.49	37419.7	3872.08	P33241	10	54.57	0	LSP1_HUMAN		30108.7	28438	11008.7	16275.7	39302.3
Heterogeneous nuclear ribonucleoprotein A1 OS=Homo sapiens OX=9606 GN=HNRNPA1 PE=1 SV=5	9.37	38860.8	3842.74	P09651	16	45.97	0	ROA1_HUMAN		14594.7	33063	44001.7	24676	28935
60 kDa heat shock protein, mitochondrial OS=Homo sapiens OX=9606 GN=HSPD1 PE=1 SV=2	5.55	61225.9	3822.15	P10809	25	53.58	0	CH60_HUMAN		11577	35169.7	43585.7	20171	22818.7
Receptor of activated protein C kinase 1 OS=Homo sapiens OX=9606 GN=RACK1 PE=1 SV=3	7.56	35533	3756.36	P63244	14	60.88	0	RACK1_HUMAN		4755.67	12430	16658	8467	12084
40S ribosomal protein S16 OS=Homo sapiens OX=9606 GN=RPS16 PE=1 SV=2	10.57	16559.4	3733.13	P62249	8	48.63	0	RS16_HUMAN		5745.33	21294.3	23565.7	11738.3	17885.3
Calnexin OS=Homo sapiens OX=9606 GN=CANX PE=1 SV=2	4.27	68024.6	3701.71	P27824	18	39.86	0	CALX_HUMAN	3320.33	13375.7	54790.7	60673.3	28716.3	49872.3
Tropomyosin alpha-3 chain OS=Homo sapiens OX=9606 GN=TPM3 PE=1 SV=2	4.49	33007.1	3698.16	P06753	6	41.05	0	TPM3_HUMAN	5428.67	20667.4	19118.3	14604.8	20185.4	11152
Acidic leucine-rich nuclear phosphoprotein 32 family member E OS=Homo sapiens OX=9606 GN=ANP32E PE=1 SV=1	3.55	30920.6	3678.87	Q9BTT0	4	20.52	0	AN32E_HUMAN			9884.33	10816.5	13789	12781.3
Thioredoxin domain-containing protein 5 OS=Homo sapiens OX=9606 GN=TXNDC5 PE=1 SV=2	5.56	48313.2	3666.66	Q8NBS9	12	45.14	0	TXND5_HUMAN	1959	4643	24819	37401.3	11586.7	12432
Elongation factor 2 OS=Homo sapiens OX=9606 GN=EEF2 PE=1 SV=4	6.39	96307.8	3653.41	P13639	32	51.4	0	EF2_HUMAN	3247.33	11077	28040.3	34089	15934.7	21754
Actin-related protein 2/3 complex subunit 3 OS=Homo sapiens OX=9606 GN=ARPC3 PE=1 SV=3	8.8	20774.8	3622.59	O15145	7	34.83	0	ARPC3_HUMAN		16098	24867	14345.7	18686.3	29468.7
Keratin, type I cytoskeletal 10 OS=Homo sapiens OX=9606 GN=KRT10 PE=1 SV=6	4.96	59055.3	3600.11	P13645	20	49.49	0	K1C10_HUMAN	41437.7	19805.1	13343	26422.7	20576	15008.3
Proteasome activator complex subunit 1 OS=Homo sapiens OX=9606 GN=PSME1 PE=1 SV=1	5.68	28894.2	3583.59	Q06323	11	52.61	0	PSME1_HUMAN		13172.3	16628.7	16648.7	13733.3	22208.3
F-actin-capping protein subunit alpha-1 OS=Homo sapiens OX=9606 GN=CAPZA1 PE=1 SV=3	5.33	33093.9	3540.02	P52907	12	53.85	0	CAZA1_HUMAN		20543	22537.1	18622.2	21224	26762.7
60S ribosomal protein L22 OS=Homo sapiens OX=9606 GN=RPL22 PE=1 SV=2	9.61	14844	3515.24	P35268	4	51.56	0	RL22_HUMAN	1600	6618.5	15751.3	20410.7	6909	16570.7
Flavin reductase (NADPH) OS=Homo sapiens OX=9606 GN=BLVRB PE=1 SV=3	7.49	22233.4	3499.39	P30043	5	31.55	0	BLVRB_HUMAN	22102.7	7889.67	8347		16876.3	14540
ADP-ribosylation factor 1 OS=Homo sapiens OX=9606 GN=ARF1 PE=1 SV=2	6.37	20753.8	3475.81	P84077	6	39.23	0	ARF1_HUMAN	12186.3	19736	28821.3	16885.6	21018	22492.7
DNA-(apurinic or apyrimidinic site) endonuclease OS=Homo sapiens OX=9606 GN=APEX1 PE=1 SV=2	8.14	35953.7	3424.03	P27695	9	39.94	0	APEX1_HUMAN		6526.67	19677	14422.7	12336.3	24180.3
60S ribosomal protein L24 OS=Homo sapiens OX=9606 GN=RPL24 PE=1 SV=1	11.69	17893	3405	P83731	3	20.38	0	RL24_HUMAN		2774	13049.3	11261	7565.5	19616
Cytidine deaminase OS=Homo sapiens OX=9606 GN=CDA PE=1 SV=2	6.69	16698	3376.2	P32320	5	80.14	0	CDD_HUMAN			4801.33	3408.5	8500.33	10550.3
Heat shock 70 kDa protein 6 OS=Homo sapiens OX=9606 GN=HSPA6 PE=1 SV=2	5.73	71484.5	3347.36	P17066	9	17.73	0	HSP76_HUMAN	6323.64	5084.18		4722.22
Tubulin beta-1 chain OS=Homo sapiens OX=9606 GN=TUBB1 PE=1 SV=1	4.88	50897.3	3323.71	Q9H4B7	7	20.18	0	TBB1_HUMAN		18487.4			4154.88	3978.03
Chaperone protein ClpB OS=Escherichia coli (strain K12) OX=83333 GN=clpB PE=1 SV=1	5.21	95756.3	3311.48	P63284	8	13.19	0	CLPB_ECOLI	105080	92291	76168	82658	92837.7	44868
Thrombospondin-1 OS=Homo sapiens OX=9606 GN=THBS1 PE=1 SV=2	4.53	133375	3306.04	P07996	14	18.21	0	TSP1_HUMAN		38352.7	1802		11232.3	6598.67
Heterogeneous nuclear ribonucleoproteins C1/C2 OS=Homo sapiens OX=9606 GN=HNRNPC PE=1 SV=4	4.76	33727.1	3274.68	P07910	9	36.27	0	HNRPC_HUMAN		11626.7	30041.3	29665.3	21937.3	30470.7
Probable phosphoglycerate mutase 4 OS=Homo sapiens OX=9606 GN=PGAM4 PE=3 SV=1	6.2	28948	3269.8	Q8N0Y7	4	23.62	0	PGAM4_HUMAN		1948.49	2136.79		5035.42	4104.96
Complement C3 OS=Homo sapiens OX=9606 GN=C3 PE=1 SV=2	5.96	188688	3267.85	P01024	38	32.59	0	CO3_HUMAN	35946	8698	9524.67	5832.67	16837.7	4725.67
Nucleolin OS=Homo sapiens OX=9606 GN=NCL PE=1 SV=3	4.4	76671.5	3264.35	P19338	21	36.62	0	NUCL_HUMAN		10834.3	34161.3	37681	19492	28992
Acidic leucine-rich nuclear phosphoprotein 32 family member A OS=Homo sapiens OX=9606 GN=ANP32A PE=1 SV=1	3.78	28699.5	3216.07	P39687	7	29.32	0	AN32A_HUMAN		8006	19525.2	19023.1	12402.1	21206.1
Ras-related protein Rab-7a OS=Homo sapiens OX=9606 GN=RAB7A PE=1 SV=1	6.57	23774.9	3210.03	P51149	10	61.84	0	RAB7A_HUMAN		9224	16761.3	13956.7	15724.7	19355.7
Non-histone chromosomal protein HMG-17 OS=Homo sapiens OX=9606 GN=HMGN2 PE=1 SV=3	10.51	9392.68	3176.98	P05204	2	45.56	0	HMGN2_HUMAN		11267	33931.5	28668	17351	50081
Actin-related protein 2/3 complex subunit 2 OS=Homo sapiens OX=9606 GN=ARPC2 PE=1 SV=1	6.98	34447.1	3150.21	O15144	17	60.67	0	ARPC2_HUMAN		21477	23161	19336.7	20086	29508
Transitional endoplasmic reticulum ATPase OS=Homo sapiens OX=9606 GN=VCP PE=1 SV=4	4.95	90006.3	3134.95	P55072	28	53.85	0	TERA_HUMAN	5584.33	11830.3	19832	14557.3	14670	21778.7
Neutrophil collagenase OS=Homo sapiens OX=9606 GN=MMP8 PE=1 SV=1	6.41	53583.3	3114.06	P22894	13	35.33	0	MMP8_HUMAN		10818.7	14784	6550.67	8834.67	13408
40S ribosomal protein S18 OS=Homo sapiens OX=9606 GN=RPS18 PE=1 SV=3	11.41	17718.7	3113.29	P62269	5	38.82	0	RS18_HUMAN		5628	21145.7	24970	12449.7	18503.3
LIM and SH3 domain protein 1 OS=Homo sapiens OX=9606 GN=LASP1 PE=1 SV=2	6.67	30116.4	3095.99	Q14847	10	56.32	0	LASP1_HUMAN		10712.3	16137.7	13082	20563.3	23309.7
Ficolin-1 OS=Homo sapiens OX=9606 GN=FCN1 PE=1 SV=2	6.42	35534.7	3079.31	O00602	6	34.36	0	FCN1_HUMAN		14661.5	26742	13689	26359	39651.7
Cytochrome c OS=Homo sapiens OX=9606 GN=CYCS PE=1 SV=2	9.96	11862.8	3059.84	P99999	6	55.24	0	CYC_HUMAN		4628.67	12180.7	17615	5622	8664
Actin-related protein 2/3 complex subunit 1B OS=Homo sapiens OX=9606 GN=ARPC1B PE=1 SV=3	8.3	41748.2	3039.91	O15143	13	49.46	0	ARC1B_HUMAN		19300.7	21288	20173.3	18601.7	27983
40S ribosomal protein S28 OS=Homo sapiens OX=9606 GN=RPS28 PE=1 SV=1	11.15	7898.07	3031.63	P62857	2	30.43	0	RS28_HUMAN		4404		9696.5	5650	5817.5
Poly(rC)-binding protein 1 OS=Homo sapiens OX=9606 GN=PCBP1 PE=1 SV=2	6.71	38011.1	3020.63	Q15365	9	46.07	0	PCBP1_HUMAN		12613	20883	19139	16598.7	25881
Carcinoembryonic antigen-related cell adhesion molecule 6 OS=Homo sapiens OX=9606 GN=CEACAM6 PE=1 SV=3	5.46	37480.1	3020.36	P40199	2	11.34	0	CEAM6_HUMAN			20560	11915	10972	27023.5
Thioredoxin-dependent peroxide reductase, mitochondrial OS=Homo sapiens OX=9606 GN=PRDX3 PE=1 SV=3	7.69	28034.8	3016.27	P30048	8	42.97	0	PRDX3_HUMAN		8120	19135.3	23079	17699.3	17995.7
Signal recognition particle 14 kDa protein OS=Homo sapiens OX=9606 GN=SRP14 PE=1 SV=2	10.48	14684	3013.29	P37108	2	16.18	0	SRP14_HUMAN		10227	3170	27901	11388.5	2147
Radixin OS=Homo sapiens OX=9606 GN=RDX PE=1 SV=1	5.97	68678.1	3010.02	P35241	14	23.5	0	RADI_HUMAN	14761.8	6280.2	5330.99		9153.46	33065
Rab GDP dissociation inhibitor beta OS=Homo sapiens OX=9606 GN=GDI2 PE=1 SV=2	6.05	51119.6	3009.88	P50395	23	69.21	0	GDIB_HUMAN	15399.7	14982.3	32152.2	29791.5	19898	29131.7
40S ribosomal protein S2 OS=Homo sapiens OX=9606 GN=RPS2 PE=1 SV=2	10.65	31609.6	2991.72	P15880	10	41.3	0	RS2_HUMAN		6811.33	21206.7	22823.7	10999.3	18674.7
40S ribosomal protein S25 OS=Homo sapiens OX=9606 GN=RPS25 PE=1 SV=1	10.58	13799.2	2985.12	P62851	3	24	0	RS25_HUMAN		6375	18368.7	30078	10131	14831.3
Protein-arginine deiminase type-4 OS=Homo sapiens OX=9606 GN=PADI4 PE=1 SV=2	6.13	75162.9	2973.4	Q9UM07	20	48.42	0	PADI4_HUMAN	2791	12086.3	20531	8786.33	9886	28810
Macrophage migration inhibitory factor OS=Homo sapiens OX=9606 GN=MIF PE=1 SV=4	7.99	12647.4	2966.81	P14174	2	55.65	0	MIF_HUMAN		32101	54988	60045	30738.5	55318
40S ribosomal protein S8 OS=Homo sapiens OX=9606 GN=RPS8 PE=1 SV=2	10.72	24490.3	2950.14	P62241	6	37.02	0	RS8_HUMAN		14660.3	20117	22971.3	15731	18957.7
Protein 4.1 OS=Homo sapiens OX=9606 GN=EPB41 PE=1 SV=4	5.27	97587.3	2946.86	P11171	13	18.87	0	41_HUMAN	44850.3	4256	6885.67	3827	9585.67	4150.67
Tropomyosin alpha-1 chain OS=Homo sapiens OX=9606 GN=TPM1 PE=1 SV=2	4.49	32765.6	2914.07	P09493	4	25	0	TPM1_HUMAN		15736
40S ribosomal protein S7 OS=Homo sapiens OX=9606 GN=RPS7 PE=1 SV=1	10.58	22126.9	2881.93	P62081	6	54.64	0	RS7_HUMAN		4677	18429.7	22897.7	12136.7	22833
Isocitrate dehydrogenase [NADP], mitochondrial OS=Homo sapiens OX=9606 GN=IDH2 PE=1 SV=2	8.85	51365.6	2874.59	P48735	19	52.88	0	IDHP_HUMAN		9790	29946.3	35960.3	18613.7	20903.7
X-ray repair cross-complementing protein 6 OS=Homo sapiens OX=9606 GN=XRCC6 PE=1 SV=2	6.2	70128.3	2874.36	P12956	19	40.56	0	XRCC6_HUMAN	13321.3	11457	28005.3	25600.7	16200	22232
40S ribosomal protein SA OS=Homo sapiens OX=9606 GN=RPSA PE=1 SV=4	4.59	32968.2	2823.38	P08865	9	50.17	0	RSSA_HUMAN		6653.67	17869	20446.3	10063.3	18888.7
Plastin-3 OS=Homo sapiens OX=9606 GN=PLS3 PE=1 SV=4	5.26	71324.4	2804.88	P13797	13	26.67	0	PLST_HUMAN		14104	41079	35090.1	2074.39	19609
Ezrin OS=Homo sapiens OX=9606 GN=EZR PE=1 SV=4	5.87	69527	2804.68	P15311	21	38.23	0	EZRI_HUMAN	8364.33	8997.91	14733.7	9113.15	9102.77	6804.39
Lamin-B1 OS=Homo sapiens OX=9606 GN=LMNB1 PE=1 SV=2	4.92	66693.6	2800.43	P20700	28	56.83	0	LMNB1_HUMAN		12585.7	23279	19416.3	22045	29826.7
Heterogeneous nuclear ribonucleoprotein H OS=Homo sapiens OX=9606 GN=HNRNPH1 PE=1 SV=4	5.85	49514.7	2731.76	P31943	12	34.52	0	HNRH1_HUMAN	5815.33	4975.02	16839	16430.7	10058.4	16600.4
40S ribosomal protein S9 OS=Homo sapiens OX=9606 GN=RPS9 PE=1 SV=3	11.09	22648.5	2723.2	P46781	8	43.81	0	RS9_HUMAN		3585.67	14566.3	13968.7	6452.67	11231.3
Actin-related protein 2/3 complex subunit 5 OS=Homo sapiens OX=9606 GN=ARPC5 PE=1 SV=3	5.31	16377.5	2712.49	O15511	3	31.13	0	ARPC5_HUMAN		14124.5	13669.3	12135.3	11770	26334.5
Ras-related protein Rab-10 OS=Homo sapiens OX=9606 GN=RAB10 PE=1 SV=1	8.57	22769.1	2706.91	P61026	6	34.5	0	RAB10_HUMAN		5301.39	8301.98	7413.57	7648.7	12434
40S ribosomal protein S4, X isoform OS=Homo sapiens OX=9606 GN=RPS4X PE=1 SV=2	10.59	29825.9	2705.13	P62701	9	45.25	0	RS4X_HUMAN		5114.33	17477.3	18809.7	9339.33	15505
60S ribosomal protein L14 OS=Homo sapiens OX=9606 GN=RPL14 PE=1 SV=4	11.4	23545.9	2697.82	P50914	6	32.56	0	RL14_HUMAN		4327.5	16659	18017	8684.33	19982.3
Synaptic vesicle membrane protein VAT-1 homolog OS=Homo sapiens OX=9606 GN=VAT1 PE=1 SV=2	5.85	42148.5	2679.74	Q99536	15	51.91	0	VAT1_HUMAN		7695	25917.3	19174.3	19854	41070
60S ribosomal protein L13 OS=Homo sapiens OX=9606 GN=RPL13 PE=1 SV=4	12.09	24318.5	2672.25	P26373	7	34.12	0	RL13_HUMAN		5905.67	19349.7	19316.3	10555.3	16245.7
Neutral alpha-glucosidase AB OS=Homo sapiens OX=9606 GN=GANAB PE=1 SV=3	5.69	107330	2666.12	Q14697	26	42.9	0	GANAB_HUMAN	5663.33	6984.67	24892.3	37806.3	10300.7	25639.7
Glucose-6-phosphate 1-dehydrogenase OS=Homo sapiens OX=9606 GN=G6PD PE=1 SV=4	6.39	59713.1	2636.17	P11413	23	52.62	0	G6PD_HUMAN	3532.33	9664	13903.3	8109.67	10185.3	25071.3
60S ribosomal protein L11 OS=Homo sapiens OX=9606 GN=RPL11 PE=1 SV=2	9.95	20480.5	2621.23	P62913	4	21.35	0	RL11_HUMAN		5442	20767.7	19223	7838	18349.7
40S ribosomal protein S10 OS=Homo sapiens OX=9606 GN=RPS10 PE=1 SV=1	10.51	18897.8	2586.39	P46783	4	27.88	0	RS10_HUMAN		12187	19189	19943.7	25476	17233.7
Lysosome-associated membrane glycoprotein 1 OS=Homo sapiens OX=9606 GN=LAMP1 PE=1 SV=3	8.84	45395.7	2575.18	P11279	5	12.23	0	LAMP1_HUMAN		3746	6406	27238	26443	9674.33
Integrin beta-2 OS=Homo sapiens OX=9606 GN=ITGB2 PE=1 SV=2	6.58	88032.5	2547.28	P05107	22	34.46	0	ITB2_HUMAN		15569	18839.3	7934.67	11969.3	24381.7
Beta-2-microglobulin OS=Homo sapiens OX=9606 GN=B2M PE=1 SV=1	6.07	13828.6	2542.72	P61769	3	35.29	0	B2MG_HUMAN		20616.7	25473.5	46012.5	23441	11716.7
Acidic leucine-rich nuclear phosphoprotein 32 family member B OS=Homo sapiens OX=9606 GN=ANP32B PE=1 SV=1	3.73	28958.8	2523.63	Q92688	6	25.5	0	AN32B_HUMAN		8703.66	12898.1	10537.9	7662.55	11114.9
Cell division control protein 42 homolog OS=Homo sapiens OX=9606 GN=CDC42 PE=1 SV=2	6.15	21600.8	2523.32	P60953	6	38.22	0	CDC42_HUMAN	2291	16780	20583	8755.33	17407.7	25036
Activated RNA polymerase II transcriptional coactivator p15 OS=Homo sapiens OX=9606 GN=SUB1 PE=1 SV=3	10.07	14395.4	2505.26	P53999	6	45.67	0	TCP4_HUMAN		8733.67	11225.7	17850	11881	10520.7
Ferritin heavy chain OS=Homo sapiens OX=9606 GN=FTH1 PE=1 SV=2	5.19	21396.8	2503.04	P02794	5	45.9	0	FRIH_HUMAN		6364	13090.7	18755	21874.3	10070.7
60S ribosomal protein L4 OS=Homo sapiens OX=9606 GN=RPL4 PE=1 SV=5	11.5	47982.5	2501.42	P36578	12	36.07	0	RL4_HUMAN	8889	5776	22781	25989	14705	16573.7
Glycogen phosphorylase, liver form OS=Homo sapiens OX=9606 GN=PYGL PE=1 SV=4	6.74	97548	2496.76	P06737	26	45.93	0	PYGL_HUMAN	598	9881.67	15472	8554.67	17151	18738
Heterogeneous nuclear ribonucleoprotein U OS=Homo sapiens OX=9606 GN=HNRNPU PE=1 SV=6	5.65	91325.9	2484.62	Q00839	23	34.79	0	HNRPU_HUMAN	9937	15291	40232.7	33568.3	25353.7	38468.7
Arginase-1 OS=Homo sapiens OX=9606 GN=ARG1 PE=1 SV=2	6.83	34906.1	2481.71	P05089	8	31.06	0	ARGI1_HUMAN		5214.67	4812.33	2882.67	5228	8800.67
Eukaryotic initiation factor 4A-I OS=Homo sapiens OX=9606 GN=EIF4A1 PE=1 SV=1	5.15	46382.2	2480.49	P60842	17	51.72	0	IF4A1_HUMAN	4332.33	10701.3	9024.61	7649.29	4621.66	17272.4
Alpha-2-macroglobulin OS=Homo sapiens OX=9606 GN=A2M PE=1 SV=3	6	164717	2472.51	P01023	19	18.79	0	A2MG_HUMAN	21879	6102.67	4716	1974	6715.33	3310.33
40S ribosomal protein S20 OS=Homo sapiens OX=9606 GN=RPS20 PE=1 SV=1	10.44	13486.8	2468.39	P60866	3	28.57	0	RS20_HUMAN			16329.7	18755	9729.33	15091.3
60S acidic ribosomal protein P0 OS=Homo sapiens OX=9606 GN=RPLP0 PE=1 SV=1	5.61	34444.7	2454.34	P05388	12	56.47	0	RLA0_HUMAN		5462	21758.3	20312.7	9953	18791.7
Rho GDP-dissociation inhibitor 1 OS=Homo sapiens OX=9606 GN=ARHGDIA PE=1 SV=3	4.82	23264.2	2451.84	P52565	4	31.37	0	GDIR1_HUMAN	2891	16327.3	19627.7	24753.3	22035.7	22823.7
Fructose-bisphosphate aldolase C OS=Homo sapiens OX=9606 GN=ALDOC PE=1 SV=2	6.43	39855.1	2425.2	P09972	7	33.24	0	ALDOC_HUMAN		4594.6	3957.03	8290.74	11142.2	11546
Rho-related GTP-binding protein RhoG OS=Homo sapiens OX=9606 GN=RHOG PE=1 SV=1	8.08	21764.7	2417.19	P84095	7	47.64	0	RHOG_HUMAN		7667.67	8937.33	5809.33	6397.67	12430
Actin-related protein 2/3 complex subunit 4 OS=Homo sapiens OX=9606 GN=ARPC4 PE=1 SV=3	8.78	19781.1	2413.26	P59998	5	27.98	0	ARPC4_HUMAN		14424	20867	14083	13526.7	29789.7
Apoptosis-associated speck-like protein containing a CARD OS=Homo sapiens OX=9606 GN=PYCARD PE=1 SV=2	5.92	21683.9	2409.77	Q9ULZ3	7	46.15	0	ASC_HUMAN		9371.33	10923.7	7479.67	7621.67	19319.7
Vinculin OS=Homo sapiens OX=9606 GN=VCL PE=1 SV=4	5.35	124370	2398.92	P18206	32	39.51	0	VINC_HUMAN		43118	13533.3	7947.33	19945	19499
Erythrocyte membrane protein band 4.2 OS=Homo sapiens OX=9606 GN=EPB42 PE=1 SV=3	8.01	77864.6	2385.27	P16452	15	28.65	0	EPB42_HUMAN	24082.3	6129	7055.33	3935	12577	1660.84
Glutathione peroxidase 1 OS=Homo sapiens OX=9606 GN=GPX1 PE=1 SV=4	6.15	22223.3	2382.3	P07203	7	46.31	0	GPX1_HUMAN		3677.67	4989.67	8312.33	8903	5065.67
60S ribosomal protein L23 OS=Homo sapiens OX=9606 GN=RPL23 PE=1 SV=1	10.94	14979.5	2357.86	P62829	5	46.43	0	RL23_HUMAN		4150	13917	19384.5	8086.67	10215.7
60S ribosomal protein L15 OS=Homo sapiens OX=9606 GN=RPL15 PE=1 SV=2	12.01	24260.2	2349.62	P61313	6	39.71	0	RL15_HUMAN		4378.5	14149.3	15361	8042	16004
Cystatin-F OS=Homo sapiens OX=9606 GN=CST7 PE=1 SV=1	8.5	16910.3	2326.87	O76096	2	12.41	0	CYTF_HUMAN			13600	28784.5		3773
Integrin alpha-M OS=Homo sapiens OX=9606 GN=ITGAM PE=1 SV=2	6.86	128490	2326.61	P11215	27	31.16	0	ITAM_HUMAN		14301	20393.3	8197.33	11407.7	29029
Calponin-2 OS=Homo sapiens OX=9606 GN=CNN2 PE=1 SV=4	7.09	34096.3	2306.31	Q99439	11	42.72	0	CNN2_HUMAN		11332.3	10817.3	9839.33	11857.3	24221.7
HLA class I histocompatibility antigen, A alpha chain OS=Homo sapiens OX=9606 GN=HLA-A PE=1 SV=2	5.58	41125.9	2303.82	P04439	10	40	0	HLAA_HUMAN		2866.88	7347.73	13105.3	3942.46	6426.74
Brain acid soluble protein 1 OS=Homo sapiens OX=9606 GN=BASP1 PE=1 SV=2	4.42	22693.4	2302.54	P80723	6	81.5	0	BASP1_HUMAN		8444	15768	10012	14275.3	19860
Eukaryotic initiation factor 4A-II OS=Homo sapiens OX=9606 GN=EIF4A2 PE=1 SV=2	5.16	46630.5	2288.41	Q14240	10	32.43	0	IF4A2_HUMAN			9307.12	18260.4	9212.89	6577.71
ATP synthase subunit O, mitochondrial OS=Homo sapiens OX=9606 GN=ATP5PO PE=1 SV=1	10.36	23391.4	2281.9	P48047	7	53.52	0	ATPO_HUMAN		3295.33	10783	15656.3	7074.67	10064.3
Tripeptidyl-peptidase 1 OS=Homo sapiens OX=9606 GN=TPP1 PE=1 SV=2	6.01	61761.2	2279.2	O14773	5	15.45	0	TPP1_HUMAN		8026	31526	20101.7	20949	45288.3
Beta-2-glycoprotein 1 OS=Homo sapiens OX=9606 GN=APOH PE=1 SV=3	7.87	39609.8	2274.4	P02749	11	53.62	0	APOH_HUMAN	7574.33	10943	30246.7	8089	23167	19868
Heterogeneous nuclear ribonucleoprotein D-like OS=Homo sapiens OX=9606 GN=HNRNPDL PE=1 SV=3	9.82	46608.7	2264.95	O14979	3	8.1	0	HNRDL_HUMAN		4757.23	4982.92	9920.13	2846.58	3795.55
Fermitin family homolog 3 OS=Homo sapiens OX=9606 GN=FERMT3 PE=1 SV=1	6.56	76523.2	2260.84	Q86UX7	21	44.68	0	URP2_HUMAN	3253.33	18307.3	10919.7	5926.33	10403.3	15435.7
Ubiquitin-conjugating enzyme E2 N OS=Homo sapiens OX=9606 GN=UBE2N PE=1 SV=1	6.15	17194.9	2243.68	P61088	3	35.53	0	UBE2N_HUMAN		5652	7074.33	7105.67	6764	7513.67
ADP/ATP translocase 2 OS=Homo sapiens OX=9606 GN=SLC25A5 PE=1 SV=7	9.99	33080.4	2215.26	P05141	11	31.21	0	ADT2_HUMAN		10752.3	18810.6	17223.8	14590.3	22597.3
S-formylglutathione hydrolase OS=Homo sapiens OX=9606 GN=ESD PE=1 SV=2	6.58	31976.1	2204.6	P10768	6	32.62	0	ESTD_HUMAN	9726	7061.67	6762.33	10662.7	10564.7	10010
SH3 domain-binding glutamic acid-rich-like protein 3 OS=Homo sapiens OX=9606 GN=SH3BGRL3 PE=1 SV=1	4.62	10494.8	2202.87	Q9H299	4	40.86	0	SH3L3_HUMAN		13686.7	9817.67	10212	14841.7	11765.3
Immunoglobulin heavy constant alpha 2 OS=Homo sapiens OX=9606 GN=IGHA2 PE=1 SV=4	5.82	37389.8	2198.8	P01877	8	35.59	0	IGHA2_HUMAN	12807	3014.42	2634.15	1592.97	4435.2
Putative heat shock protein HSP 90-alpha A4 OS=Homo sapiens OX=9606 GN=HSP90AA4P PE=5 SV=1	4.89	47826	2195.67	Q58FG1	3	11.24	0	HS904_HUMAN						635.983
Malate dehydrogenase, cytoplasmic OS=Homo sapiens OX=9606 GN=MDH1 PE=1 SV=4	7.17	36654.3	2190.33	P40925	8	33.83	0	MDHC_HUMAN	4904.33	12534.3	19944.7	20519	18870	20820.3
Cytochrome c oxidase subunit 4 isoform 1, mitochondrial OS=Homo sapiens OX=9606 GN=COX4I1 PE=1 SV=1	9.91	19633.8	2189.17	P13073	3	14.2	0	COX41_HUMAN		4271.5	10294.3	6641.67		12124
Serine/arginine-rich splicing factor 2 OS=Homo sapiens OX=9606 GN=SRSF2 PE=1 SV=4	12.26	25476.4	2181.29	Q01130	2	11.31	0	SRSF2_HUMAN				9266	6122	13879
Eukaryotic translation initiation factor 5A-2 OS=Homo sapiens OX=9606 GN=EIF5A2 PE=1 SV=3	5.24	17135.4	2179.34	Q9GZV4	2	19.61	0	IF5A2_HUMAN		16013	17842	13639	13909	21019
60S ribosomal protein L9 OS=Homo sapiens OX=9606 GN=RPL9 PE=1 SV=1	10.38	21977.5	2174.2	P32969	4	25.52	0	RL9_HUMAN			12336	12891	9256	10744.7
60S ribosomal protein L6 OS=Homo sapiens OX=9606 GN=RPL6 PE=1 SV=3	11.02	32785	2170.32	Q02878	9	35.42	0	RL6_HUMAN		5947.33	18342	20987.3	12469	14850.3
Hemopexin OS=Homo sapiens OX=9606 GN=HPX PE=1 SV=2	6.57	52417.8	2161.5	P02790	8	21.86	0	HEMO_HUMAN	17730	4349	3026.33	2929.67	10563.7	1897
CYFIP-related Rac1 interactor B OS=Homo sapiens OX=9606 GN=CYRIB PE=1 SV=1	5.68	37033.2	2152.6	Q9NUQ9	9	42.28	0	CYRIB_HUMAN		6099.33	9476.67	4503.67	9700.67	11112.3
Annexin A5 OS=Homo sapiens OX=9606 GN=ANXA5 PE=1 SV=2	4.73	35993.9	2143.7	P08758	9	32.5	0	ANXA5_HUMAN		14218	9621	6512.67	5403.67	20223.7
Keratin, type I cytoskeletal 9 OS=Homo sapiens OX=9606 GN=KRT9 PE=1 SV=3	4.96	62292.5	2061.96	P35527	14	31.14	0	K1C9_HUMAN	28846.7	26300.7	11159.3	13951.3	15644	9953.67
Guanine nucleotide-binding protein G(I)/G(S)/G(T) subunit beta-1 OS=Homo sapiens OX=9606 GN=GNB1 PE=1 SV=3	5.54	38175.4	2057.34	P62873	8	38.53	0	GBB1_HUMAN		6053.6	8841.07	7965.19	5133.66	11636.9
HLA class I histocompatibility antigen, B alpha chain OS=Homo sapiens OX=9606 GN=HLA-B PE=1 SV=3	5.47	40802.3	2055.77	P01889	7	33.43	0	HLAB_HUMAN		11526.7	22359.9	23945.4	13119.5	21899.3
Chromobox protein homolog 3 OS=Homo sapiens OX=9606 GN=CBX3 PE=1 SV=4	5.04	20982.5	2052.09	Q13185	6	54.64	0	CBX3_HUMAN		6147	9009.67	7140.67	4202.33	9334.33
60S ribosomal protein L35 OS=Homo sapiens OX=9606 GN=RPL35 PE=1 SV=2	11.48	14551.5	2043.44	P42766	2	15.45	0	RL35_HUMAN		7630	12914.5	8325.5	10129	15573
Alpha-actinin-3 OS=Homo sapiens OX=9606 GN=ACTN3 PE=1 SV=2	5.22	103983	2034.46	Q08043	11	18.42	0	ACTN3_HUMAN					1231.64	6571.11
Proteasome subunit beta type-1 OS=Homo sapiens OX=9606 GN=PSMB1 PE=1 SV=2	8.22	26717.5	2033.62	P20618	4	23.65	0	PSB1_HUMAN	13739.3		8053	12328	11678	8063
Actin-related protein 2 OS=Homo sapiens OX=9606 GN=ACTR2 PE=1 SV=1	6.3	45046	2020.38	P61160	12	45.43	0	ARP2_HUMAN		17316	19731.3	12996.3	13039.3	36206.7
60S ribosomal protein L27 OS=Homo sapiens OX=9606 GN=RPL27 PE=1 SV=2	10.98	15797.8	2018.91	P61353	5	44.85	0	RL27_HUMAN	6874	5142	17855.7	16522	6063	16187
Elongation factor Tu, mitochondrial OS=Homo sapiens OX=9606 GN=TUFM PE=1 SV=2	7.37	49883.8	2008.56	P49411	9	30.97	0	EFTU_HUMAN		21053.3	64519.3	57217	43775.3	51105
Prosaposin OS=Homo sapiens OX=9606 GN=PSAP PE=1 SV=2	4.89	59937.6	2004.7	P07602	8	16.03	0	SAP_HUMAN		6564	18488	20921.7	28882.7	23554
Proteasome activator complex subunit 2 OS=Homo sapiens OX=9606 GN=PSME2 PE=1 SV=4	5.41	27572.8	1990.68	Q9UL46	7	43.1	0	PSME2_HUMAN		7838	15459.7	11684	11231.7	22567.3
ADP/ATP translocase 3 OS=Homo sapiens OX=9606 GN=SLC25A6 PE=1 SV=4	10.06	33094.4	1982.99	P12236	9	26.85	0	ADT3_HUMAN			6472.41	5668.49
Spectrin alpha chain, erythrocytic 1 OS=Homo sapiens OX=9606 GN=SPTA1 PE=1 SV=5	4.77	281212	1969.43	P02549	78	47.66	0	SPTA1_HUMAN	7593	30213	26541.3	19462.3	44622.7	21234.3
Immunoglobulin heavy constant mu OS=Homo sapiens OX=9606 GN=IGHM PE=1 SV=4	6.33	50124.1	1964.54	P01871	16	39.29	0	IGHM_HUMAN	17164	14458	7697.67	3130.33	16665	12936
Dolichyl-diphosphooligosaccharide--protein glycosyltransferase subunit 2 OS=Homo sapiens OX=9606 GN=RPN2 PE=1 SV=3	5.36	69398.1	1957.16	P04844	10	28.05	0	RPN2_HUMAN		6430	14823	25223	6373.33	12646.7
Glucosidase 2 subunit beta OS=Homo sapiens OX=9606 GN=PRKCSH PE=1 SV=2	4.13	60395	1949.17	P14314	13	35.8	0	GLU2B_HUMAN	3443.33	7489.33	22282	33898.3	10239.3	16386.3
Hepatoma-derived growth factor OS=Homo sapiens OX=9606 GN=HDGF PE=1 SV=1	4.5	26902.4	1948.24	P51858	8	47.5	0	HDGF_HUMAN		4171.33	13339.7	12247	9987.67	13737
Glutathione S-transferase omega-1 OS=Homo sapiens OX=9606 GN=GSTO1 PE=1 SV=2	6.22	27851	1942.95	P78417	8	31.95	0	GSTO1_HUMAN	2994.33	15266.3	22421.7	12535.3	16120.3	28238
Olfactomedin-4 OS=Homo sapiens OX=9606 GN=OLFM4 PE=1 SV=1	5.35	57565	1916.55	Q6UX06	10	27.45	0	OLFM4_HUMAN		13496.3	18800.7	7979.67		18391.3
40S ribosomal protein S15a OS=Homo sapiens OX=9606 GN=RPS15A PE=1 SV=2	10.6	14953.6	1906.53	P62244	6	46.15	0	RS15A_HUMAN		3934	16871	16365.3	6455.67	16250.3
Putative endoplasmin-like protein OS=Homo sapiens OX=9606 GN=HSP90B2P PE=5 SV=1	4.96	46372.3	1850.79	Q58FF3	9	25.06	0	ENPLL_HUMAN			57260.9	41134.4	37474.7	36551.7
Dolichyl-diphosphooligosaccharide--protein glycosyltransferase subunit 1 OS=Homo sapiens OX=9606 GN=RPN1 PE=1 SV=1	5.93	68683.6	1848.76	P04843	21	47.94	0	RPN1_HUMAN		4022.67	22178	21727.3	7330.67	16919.7
Adipocyte plasma membrane-associated protein OS=Homo sapiens OX=9606 GN=APMAP PE=1 SV=2	5.75	46651.5	1837.37	Q9HDC9	20	61.3	0	APMAP_HUMAN	1358	12473.3	23868.7	21508.7	19493.3	23942.7
Polypyrimidine tract-binding protein 1 OS=Homo sapiens OX=9606 GN=PTBP1 PE=1 SV=1	9.53	57392.5	1830.18	P26599	12	34.46	0	PTBP1_HUMAN		10114.3	21004.3	22973.7	17983.7	20026.3
60S ribosomal protein L23a OS=Homo sapiens OX=9606 GN=RPL23A PE=1 SV=1	10.89	17695.1	1829.48	P62750	3	22.44	0	RL23A_HUMAN			19916	5578		12224
Cathepsin D OS=Homo sapiens OX=9606 GN=CTSD PE=1 SV=1	6.09	45065.5	1823.39	P07339	9	29.85	0	CATD_HUMAN		8576.67	16620	10058.3	16475.3	22512.3
Ras-related protein Rab-8A OS=Homo sapiens OX=9606 GN=RAB8A PE=1 SV=1	9.43	23839.3	1817.62	P61006	4	24.15	0	RAB8A_HUMAN		2879.99	4177.2	1948.11		3076.1
60S ribosomal protein L5 OS=Homo sapiens OX=9606 GN=RPL5 PE=1 SV=3	10.02	34590.8	1815.94	P46777	7	24.24	0	RL5_HUMAN		2759	10956.7	10546	3166	13079.3
Adenylate kinase 2, mitochondrial OS=Homo sapiens OX=9606 GN=AK2 PE=1 SV=2	7.84	26705.9	1809.05	P54819	9	53.56	0	KAD2_HUMAN			11264	17296.3	7377.33	14456.3
Prohibitin-2 OS=Homo sapiens OX=9606 GN=PHB2 PE=1 SV=2	10.19	33296.4	1791.76	Q99623	8	37.46	0	PHB2_HUMAN		4854	12612.3	14998.3	6831.33	9294.67
Ras-related protein Rab-5B OS=Homo sapiens OX=9606 GN=RAB5B PE=1 SV=1	8.24	23935	1768.19	P61020	6	33.49	0	RAB5B_HUMAN		2531.9	8676.41	6726.99	5483.33	7080.04
Hemoglobin subunit zeta OS=Homo sapiens OX=9606 GN=HBZ PE=1 SV=2	8.65	15694.1	1766.43	P02008	2	26.06	0	HBAZ_HUMAN	212585			176774	198822	157736
Ribonuclease inhibitor OS=Homo sapiens OX=9606 GN=RNH1 PE=1 SV=2	4.52	51798.4	1765.15	P13489	14	48.59	0	RINI_HUMAN	5074.67	10347	16694	12834.3	14144.7	19771.7
Heterogeneous nuclear ribonucleoprotein A3 OS=Homo sapiens OX=9606 GN=HNRNPA3 PE=1 SV=2	9.22	39823.1	1763.53	P51991	11	33.86	0	ROA3_HUMAN		6710.33	21878	13842.3	10880.3	16802
60S ribosomal protein L21 OS=Homo sapiens OX=9606 GN=RPL21 PE=1 SV=2	10.91	18621.9	1759.07	P46778	2	20.63	0	RL21_HUMAN		2830	17778	20710	9584.5	15374.5
Protein SET OS=Homo sapiens OX=9606 GN=SET PE=1 SV=3	4.02	33488.9	1758.24	Q01105	3	19.31	0	SET_HUMAN		8157	12747	18445	11486.5	8818
F-actin-capping protein subunit beta OS=Homo sapiens OX=9606 GN=CAPZB PE=1 SV=4	5.21	31635.7	1748.92	P47756	9	41.88	0	CAPZB_HUMAN	3232	19509.3	17913.3	15026.7	20923.3	25404.7
Ras-related protein Rab-14 OS=Homo sapiens OX=9606 GN=RAB14 PE=1 SV=4	5.8	24125.1	1746.9	P61106	9	60.93	0	RAB14_HUMAN		4008.22	3380.48	2636.45	3810.33	18159.4
60S ribosomal protein L27a OS=Homo sapiens OX=9606 GN=RPL27A PE=1 SV=2	11.42	16675.5	1745.92	P46776	2	29.05	0	RL27A_HUMAN		8340	16788.5	16949	9599.5	15871.5
Copine-3 OS=Homo sapiens OX=9606 GN=CPNE3 PE=1 SV=1	5.47	60986.1	1744.53	O75131	15	38.55	0	CPNE3_HUMAN		4135.67	15453.9	7317.25	8641.82	28573.9
Adenine phosphoribosyltransferase OS=Homo sapiens OX=9606 GN=APRT PE=1 SV=2	5.66	19778.9	1743.53	P07741	4	31.11	0	APT_HUMAN		7139	10636.3	13967	10750.7	7561
Heterogeneous nuclear ribonucleoprotein H2 OS=Homo sapiens OX=9606 GN=HNRNPH2 PE=1 SV=1	5.85	49548.8	1730.76	P55795	10	28.73	0	HNRH2_HUMAN		5398.48	6958.55	4200.03	4299.73	6713.67
Ceruloplasmin OS=Homo sapiens OX=9606 GN=CP PE=1 SV=1	5.34	123061	1730.62	P00450	13	19.34	0	CERU_HUMAN	26059	3685	6089.33		3974.33	2392.67
WD repeat-containing protein 1 OS=Homo sapiens OX=9606 GN=WDR1 PE=1 SV=4	6.18	66877.9	1723.87	O75083	16	33.17	0	WDR1_HUMAN	2261	24201.7	33219	23499	21461.7	42491.7
Nuclear transport factor 2 OS=Homo sapiens OX=9606 GN=NUTF2 PE=1 SV=1	4.95	14649.6	1722.42	P61970	5	53.54	0	NTF2_HUMAN	2221	6299	7544.33	10474	7179	8833.67
X-ray repair cross-complementing protein 5 OS=Homo sapiens OX=9606 GN=XRCC5 PE=1 SV=3	5.44	83275	1721.43	P13010	20	34.97	0	XRCC5_HUMAN	10313	5954.33	14423.3	17034.3	9716	27206
40S ribosomal protein S24 OS=Homo sapiens OX=9606 GN=RPS24 PE=1 SV=1	11.23	15423.2	1710.56	P62847	3	29.32	0	RS24_HUMAN		5395	9471.67	10588.7	6593.33	11495
60S ribosomal protein L18a OS=Homo sapiens OX=9606 GN=RPL18A PE=1 SV=2	11.1	21047.5	1699.43	Q02543	5	42.61	0	RL18A_HUMAN			14501.7	11364.7	6111	11263.3
Protein-L-isoaspartate(D-aspartate) O-methyltransferase OS=Homo sapiens OX=9606 GN=PCMT1 PE=1 SV=4	6.82	24807.5	1693.48	P22061	5	44.05	0	PIMT_HUMAN		7265	6829	8826.33	12212	10299
Heterogeneous nuclear ribonucleoprotein A/B OS=Homo sapiens OX=9606 GN=HNRNPAB PE=1 SV=2	8.45	36339	1682.13	Q99729	6	23.19	0	ROAA_HUMAN			13867.3	15184.7	7962	13831
Apolipoprotein A-II OS=Homo sapiens OX=9606 GN=APOA2 PE=1 SV=1	6.64	11289.1	1679.72	P02652	4	46	0	APOA2_HUMAN	12223	4485.5	6273.5		8956.5
60S ribosomal protein L7a OS=Homo sapiens OX=9606 GN=RPL7A PE=1 SV=2	11.06	30166.7	1675.99	P62424	6	40.23	0	RL7A_HUMAN		4333.5	15212	16342.3	9127.33	12470.3
ATP synthase subunit d, mitochondrial OS=Homo sapiens OX=9606 GN=ATP5PD PE=1 SV=3	5.02	18548.3	1675.59	O75947	5	45.96	0	ATP5H_HUMAN		3194.33	7024	6707.33	5524	6557
Tyrosine-protein phosphatase non-receptor type 6 OS=Homo sapiens OX=9606 GN=PTPN6 PE=1 SV=1	7.66	67960.4	1657.25	P29350	17	43.19	0	PTN6_HUMAN		9918.33	12264.7	4682	8948.33	21395.7
Dehydrogenase/reductase SDR family member 7 OS=Homo sapiens OX=9606 GN=DHRS7 PE=1 SV=1	8.37	38698	1643.46	Q9Y394	6	25.66	0	DHRS7_HUMAN		3033.33	5019.67	7205.33	6144.67	6216.67
Heterogeneous nuclear ribonucleoprotein F OS=Homo sapiens OX=9606 GN=HNRNPF PE=1 SV=3	5.24	46014.1	1638.5	P52597	11	42.65	0	HNRPF_HUMAN	6237.67	7489.39	15660.2	12898.5	10649.5	13058.4
Trifunctional enzyme subunit alpha, mitochondrial OS=Homo sapiens OX=9606 GN=HADHA PE=1 SV=2	9.34	83741.2	1637.84	P40939	22	41.42	0	ECHA_HUMAN		4900	14762	18791.3	9658.67	11859.7
Heat shock protein 75 kDa, mitochondrial OS=Homo sapiens OX=9606 GN=TRAP1 PE=1 SV=3	8.28	80395.3	1634.12	Q12931	3	7.24	0	TRAP1_HUMAN	32398.7	18005			73600	118219
Cytochrome b-245 heavy chain OS=Homo sapiens OX=9606 GN=CYBB PE=1 SV=2	8.64	66248.5	1629.74	P04839	12	24.21	0	CY24B_HUMAN		12665.7	18096.3	10473.7	10678.3	31159.7
Marginal zone B- and B1-cell-specific protein OS=Homo sapiens OX=9606 GN=MZB1 PE=1 SV=1	5.24	21036.6	1614.85	Q8WU39	2	13.23	0	MZB1_HUMAN			7797	14329	6478.5	8691
Ubiquitin-conjugating enzyme E2 L3 OS=Homo sapiens OX=9606 GN=UBE2L3 PE=1 SV=1	8.8	18032.7	1610.21	P68036	2	25.97	0	UB2L3_HUMAN		8787	6514.5	7838	3508	8689
Desmin OS=Homo sapiens OX=9606 GN=DES PE=1 SV=3	5.03	53592.9	1609.46	P17661	6	16.17	0	DESM_HUMAN		1836.17	2820.22	3064.89	2112.88	2100.85
40S ribosomal protein S11 OS=Homo sapiens OX=9606 GN=RPS11 PE=1 SV=3	10.71	18601.8	1607.25	P62280	3	24.68	0	RS11_HUMAN		3682	10302	12375		12766.7
GTP-binding protein SAR1a OS=Homo sapiens OX=9606 GN=SAR1A PE=1 SV=1	6.23	22480.9	1606.56	Q9NR31	2	15.66	0	SAR1A_HUMAN		4055.59	6833	3815.01	2582.69	7823.28
NPC intracellular cholesterol transporter 2 OS=Homo sapiens OX=9606 GN=NPC2 PE=1 SV=1	7.63	16912.4	1603.04	P61916	2	39.74	0	NPC2_HUMAN			7246	10002	15572.5	14714.5
Resistin OS=Homo sapiens OX=9606 GN=RETN PE=1 SV=1	6.61	12103.7	1584.83	Q9HD89	4	51.85	0	RETN_HUMAN		2725	9194.5	4007	7127.67	18370.3
Putative HLA class I histocompatibility antigen, alpha chain H OS=Homo sapiens OX=9606 GN=HLA-H PE=5 SV=3	5.87	41120.1	1584.68	P01893	5	27.35	0	HLAH_HUMAN		7440.39	11348.7	14733.8	2183.31	17437.7
Pyruvate kinase PKLR OS=Homo sapiens OX=9606 GN=PKLR PE=1 SV=2	7.63	62229.5	1582.02	P30613	5	13.94	0	KPYR_HUMAN	64957.3	55849.6	36657.4	9492.89	55401.4	6012.22
Ras-related protein Rab-11A OS=Homo sapiens OX=9606 GN=RAB11A PE=1 SV=3	6.12	24507.6	1581.15	P62491	4	18.52	0	RB11A_HUMAN			7954.67	4365	4456	8741.67
40S ribosomal protein S19 OS=Homo sapiens OX=9606 GN=RPS19 PE=1 SV=2	10.73	16060.5	1579.93	P39019	7	42.07	0	RS19_HUMAN		5076	11176.7	17647.3	10014.3	11289.7
Translocator protein OS=Homo sapiens OX=9606 GN=TSPO PE=1 SV=3	9.55	18942	1575.08	P30536	3	23.08	0	TSPO_HUMAN	2519	8771	16836	8094.33	8853	17040.7
40S ribosomal protein S12 OS=Homo sapiens OX=9606 GN=RPS12 PE=1 SV=3	6.98	14914.2	1537.48	P25398	3	24.24	0	RS12_HUMAN		2899	9514.33	16613.5	8342.5	11857
Alpha-1-acid glycoprotein 2 OS=Homo sapiens OX=9606 GN=ORM2 PE=1 SV=2	4.84	23887.8	1528.34	P19652	3	31.34	0	A1AG2_HUMAN	7627.8				3576.53	1309.76
Serine protease 57 OS=Homo sapiens OX=9606 GN=PRSS57 PE=1 SV=2	9.52	30847.2	1525.17	Q6UWY2	2	12.37	0	PRS57_HUMAN			9129.5	12569		6439.5
6-phosphogluconolactonase OS=Homo sapiens OX=9606 GN=PGLS PE=1 SV=2	5.64	27832	1520.93	O95336	6	37.6	0	6PGL_HUMAN		5689.33	5494.67	4071	3691	6922
Electron transfer flavoprotein subunit alpha, mitochondrial OS=Homo sapiens OX=9606 GN=ETFA PE=1 SV=1	8.49	35421.8	1520.62	P13804	7	36.04	0	ETFA_HUMAN		2730.67	6823.33	22942	4970	1743.5
Proteolipid protein 2 OS=Homo sapiens OX=9606 GN=PLP2 PE=1 SV=1	7.01	17032.9	1509.37	Q04941	2	18.42	0	PLP2_HUMAN		6426	4901	7946	7354	5709.5
60S ribosomal protein L32 OS=Homo sapiens OX=9606 GN=RPL32 PE=1 SV=2	11.74	15973.9	1501.18	P62910	3	23.7	0	RL32_HUMAN			3437	5572.33	1501	5236.33
Ras-related protein Rab-12 OS=Homo sapiens OX=9606 GN=RAB12 PE=1 SV=3	8.51	27590.6	1496.59	Q6IQ22	2	8.61	0	RAB12_HUMAN						1216.59
Glial fibrillary acidic protein OS=Homo sapiens OX=9606 GN=GFAP PE=1 SV=1	5.25	49937.3	1488.59	P14136	4	7.87	0	GFAP_HUMAN		49074.3	41995.3	38111.6	41588.9	49701.6
Elongation factor 1-gamma OS=Homo sapiens OX=9606 GN=EEF1G PE=1 SV=3	6.23	50461	1475.73	P26641	13	40.73	0	EF1G_HUMAN		3811	10729	13442.7	10926	11301.7
Golgi-associated plant pathogenesis-related protein 1 OS=Homo sapiens OX=9606 GN=GLIPR2 PE=1 SV=3	9.76	17332.4	1475.56	Q9H4G4	4	48.05	0	GAPR1_HUMAN		4553	5137.67	2770	6524.67	8642.67
Vasodilator-stimulated phosphoprotein OS=Homo sapiens OX=9606 GN=VASP PE=1 SV=3	9.33	40000.9	1468.73	P50552	12	40	0	VASP_HUMAN		14750.3	12242	7473.33	15003.3	18941.7
40S ribosomal protein S15 OS=Homo sapiens OX=9606 GN=RPS15 PE=1 SV=2	10.79	17040.2	1466.13	P62841	3	36.55	0	RS15_HUMAN		4134.5	12586.5	11980.5	4158.67
Perilipin-3 OS=Homo sapiens OX=9606 GN=PLIN3 PE=1 SV=3	5.14	47246.1	1462.97	O60664	15	58.06	0	PLIN3_HUMAN		4448.67	11077.3	14387	9401.67	12529.7
Ankyrin-1 OS=Homo sapiens OX=9606 GN=ANK1 PE=1 SV=3	5.59	207463	1461.2	P16157	34	29.29	0	ANK1_HUMAN	29177.3	11767.7	35787.3	10698.7	43572.3	10766.7
Spectrin beta chain, erythrocytic OS=Homo sapiens OX=9606 GN=SPTB PE=1 SV=5	4.98	247324	1459.97	P11277	66	46.98	0	SPTB1_HUMAN	28258	11441.3	30740.3	11342.7	34641.7	10517.3
40S ribosomal protein S5 OS=Homo sapiens OX=9606 GN=RPS5 PE=1 SV=4	10.09	23047.5	1456.21	P46782	3	21.08	0	RS5_HUMAN		5902.5	12417.7	15428.5	5433	12784.7
Guanine nucleotide-binding protein G(I)/G(S)/G(T) subunit beta-2 OS=Homo sapiens OX=9606 GN=GNB2 PE=1 SV=3	5.54	38072.5	1439.63	P62879	7	34.12	0	GBB2_HUMAN		5209.1	2969.96	5342.91	5792.31	8949.97
Growth factor receptor-bound protein 2 OS=Homo sapiens OX=9606 GN=GRB2 PE=1 SV=1	5.86	25320.4	1437.85	P62993	5	41.01	0	GRB2_HUMAN		6276	6030	5781.33	5307	8307.67
Poly(rC)-binding protein 2 OS=Homo sapiens OX=9606 GN=PCBP2 PE=1 SV=1	6.35	38979.4	1436.02	Q15366	6	22.47	0	PCBP2_HUMAN		6346.67	12729.5	12430.7	7519.67	14030.7
Biliverdin reductase A OS=Homo sapiens OX=9606 GN=BLVRA PE=1 SV=2	6.02	33713.7	1423.98	P53004	5	19.26	0	BIEA_HUMAN	10715.7	3070	9320.5	4661	3076	7607.33
Ras-related protein Rab-27A OS=Homo sapiens OX=9606 GN=RAB27A PE=1 SV=3	4.91	25153.3	1422.98	P51159	7	32.58	0	RB27A_HUMAN		5799.33	13810	8892.67	11194.7	15937.7
3-hydroxyacyl-CoA dehydrogenase type-2 OS=Homo sapiens OX=9606 GN=HSD17B10 PE=1 SV=3	7.84	27151.2	1422.59	Q99714	7	45.98	0	HCD2_HUMAN		2714	8185	9296	4067	5513.67
40S ribosomal protein S3a OS=Homo sapiens OX=9606 GN=RPS3A PE=1 SV=2	10.18	30173.1	1418.13	P61247	10	37.5	0	RS3A_HUMAN		4191.33	15347	22665	9331.33	17636
Heterogeneous nuclear ribonucleoprotein C-like 1 OS=Homo sapiens OX=9606 GN=HNRNPCL1 PE=1 SV=1	4.74	32199.5	1409.6	O60812	5	19.45	0	HNRC1_HUMAN						1810.66
10 kDa heat shock protein, mitochondrial OS=Homo sapiens OX=9606 GN=HSPE1 PE=1 SV=2	9.47	10931.7	1407.67	P61604	3	25.49	0	CH10_HUMAN		3218		10092.5	2637	3998.33
Peroxiredoxin-4 OS=Homo sapiens OX=9606 GN=PRDX4 PE=1 SV=1	5.83	30768	1399.32	Q13162	3	10.7	0	PRDX4_HUMAN			1984.55		2273.51	2125.3
Eukaryotic translation initiation factor 4H OS=Homo sapiens OX=9606 GN=EIF4H PE=1 SV=5	7.21	27442.1	1393.6	Q15056	4	29.84	0	IF4H_HUMAN		3285	4771.33	6043	4044.5	5901.67
Transthyretin OS=Homo sapiens OX=9606 GN=TTR PE=1 SV=1	5.4	16001.1	1389.2	P02766	3	34.01	0	TTHY_HUMAN	9870	2483	9564	2502	16673	8791
Annexin A11 OS=Homo sapiens OX=9606 GN=ANXA11 PE=1 SV=1	7.61	54732	1382.17	P50995	11	22.97	0	ANX11_HUMAN		13106.3	15829.7	11815.3	16146.3	18379
Small nuclear ribonucleoprotein Sm D3 OS=Homo sapiens OX=9606 GN=SNRPD3 PE=1 SV=1	10.75	14030.4	1380.26	P62318	3	39.68	0	SMD3_HUMAN		9781	19044	17014.5	13146	10238
Neutrophil cytosol factor 1 OS=Homo sapiens OX=9606 GN=NCF1 PE=1 SV=4	9.42	44910	1379.1	P14598	10	30.26	0	NCF1_HUMAN		7185.33	7919.33	4123.5	4994.67	7651.67
60S ribosomal protein L8 OS=Homo sapiens OX=9606 GN=RPL8 PE=1 SV=2	11.45	28252.8	1361.33	P62917	5	38.52	0	RL8_HUMAN		4334.5	13346.3	16917.3	6720.67	11895.7
Destrin OS=Homo sapiens OX=9606 GN=DSTN PE=1 SV=3	7.84	18962	1329.28	P60981	2	10.91	0	DEST_HUMAN		1703.87	1672.53
Cytochrome b-245 light chain OS=Homo sapiens OX=9606 GN=CYBA PE=1 SV=3	9.84	21126.6	1325.54	P13498	2	23.59	0	CY24A_HUMAN			13634	9863	19613	11641
Heterogeneous nuclear ribonucleoprotein M OS=Homo sapiens OX=9606 GN=HNRNPM PE=1 SV=3	9	77801.1	1320.88	P52272	25	49.86	0	HNRPM_HUMAN	5278	9122.33	19271.7	18874	12424.3	20605.3
SH3 domain-binding glutamic acid-rich-like protein OS=Homo sapiens OX=9606 GN=SH3BGRL PE=1 SV=1	5.02	12774.3	1309.85	O75368	4	44.74	0	SH3L1_HUMAN		3154	8111	5726	4004	9581
Myosin-10 OS=Homo sapiens OX=9606 GN=MYH10 PE=1 SV=3	5.27	229969	1309.57	P35580	28	19.03	0	MYH10_HUMAN	16038.3	2205.02	1624.34		3990.22
Peptidoglycan recognition protein 1 OS=Homo sapiens OX=9606 GN=PGLYRP1 PE=1 SV=1	8.61	22130	1304.73	O75594	5	32.65	0	PGRP1_HUMAN		17654.3	13967.3	8660.67	2366	30817.3
Rab GDP dissociation inhibitor alpha OS=Homo sapiens OX=9606 GN=GDI1 PE=1 SV=2	5.25	51210.1	1287.82	P31150	12	33.11	0	GDIA_HUMAN		2626.93	2247.5	2359.97	2715.31	2281.92
Cytosolic non-specific dipeptidase OS=Homo sapiens OX=9606 GN=CNDP2 PE=1 SV=2	5.57	53220.7	1282.45	Q96KP4	7	27.16	0	CNDP2_HUMAN		3164.33	3952	9545.67	3621.33
Serpin B8 OS=Homo sapiens OX=9606 GN=SERPINB8 PE=1 SV=2	5.26	43337.3	1279.13	P50452	2	4.55	0	SPB8_HUMAN						1714.41
Plasminogen activator inhibitor 1 RNA-binding protein OS=Homo sapiens OX=9606 GN=SERBP1 PE=1 SV=2	9.13	45022.5	1275.06	Q8NC51	6	19.61	0	PAIRB_HUMAN		3270.5	15201.7	13742.3	6502.5	7306.5
Keratin, type II cytoskeletal 6B OS=Homo sapiens OX=9606 GN=KRT6B PE=1 SV=5	8.05	60352.2	1262.12	P04259	8	13.12	0	K2C6B_HUMAN		3531.88		707.922	2350.91	1127.47
Proliferating cell nuclear antigen OS=Homo sapiens OX=9606 GN=PCNA PE=1 SV=1	4.38	29111	1260.73	P12004	6	30.27	0	PCNA_HUMAN			6732.67	5209.67	3732	8867
Zyxin OS=Homo sapiens OX=9606 GN=ZYX PE=1 SV=1	6.21	62475	1255.38	Q15942	11	31.99	0	ZYX_HUMAN		24845.7	9588.67	10032	16022.3	9744
60S ribosomal protein L26 OS=Homo sapiens OX=9606 GN=RPL26 PE=1 SV=1	10.98	17258.2	1244.46	P61254	3	17.24	0	RL26_HUMAN		4154	10601.3	8729		7117.33
Chitinase-3-like protein 1 OS=Homo sapiens OX=9606 GN=CHI3L1 PE=1 SV=2	8.52	43024.7	1240.36	P36222	9	32.9	0	CH3L1_HUMAN		5398	10672.3	3089.33	13317.3	12820
Guanine nucleotide-binding protein subunit beta-4 OS=Homo sapiens OX=9606 GN=GNB4 PE=1 SV=3	5.53	38308.6	1238.84	Q9HAV0	7	34.41	0	GBB4_HUMAN			2881.82	1867.56	3104.15
Citrate synthase, mitochondrial OS=Homo sapiens OX=9606 GN=CS PE=1 SV=2	8.45	51940.7	1234.47	O75390	11	30.04	0	CISY_HUMAN		4439	11939.3	8321	6179	13032.3
ADP-ribosylation factor 4 OS=Homo sapiens OX=9606 GN=ARF4 PE=1 SV=3	7.04	20624.9	1229.81	P18085	4	23.33	0	ARF4_HUMAN		1651.09	2865.02	4156.38	2042.82	1759.53
Keratin, type II cytoskeletal 2 epidermal OS=Homo sapiens OX=9606 GN=KRT2 PE=1 SV=2	8.05	65718.1	1224.45	P35908	14	29.11	0	K22E_HUMAN	14102.7	13240.6	7072.28	14420.7	12805.7	13207.7
Ras-related protein Rab-5C OS=Homo sapiens OX=9606 GN=RAB5C PE=1 SV=2	8.58	23710.7	1223.64	P51148	8	50	0	RAB5C_HUMAN		4392.76	6638	4761.59	3765.73	6801.3
40S ribosomal protein S14 OS=Homo sapiens OX=9606 GN=RPS14 PE=1 SV=3	10.53	16443.8	1178.13	P62263	2	20.53	0	RS14_HUMAN			8239.5	7644.5	3395	7440.5
40S ribosomal protein S6 OS=Homo sapiens OX=9606 GN=RPS6 PE=1 SV=1	11.29	28851.8	1177.67	P62753	4	19.28	0	RS6_HUMAN		4786	9522	12996.7	6515	11176
Microtubule-associated protein RP/EB family member 1 OS=Homo sapiens OX=9606 GN=MAPRE1 PE=1 SV=3	4.83	30170.2	1172.82	Q15691	8	50.37	0	MARE1_HUMAN		7208.33	10524	4305	6308.67	9055.33
60S ribosomal protein L35a OS=Homo sapiens OX=9606 GN=RPL35A PE=1 SV=2	11.45	12594.7	1165.51	P18077	2	24.55	0	RL35A_HUMAN			9685	6120.5	1701	3827
Phosphate carrier protein, mitochondrial OS=Homo sapiens OX=9606 GN=SLC25A3 PE=1 SV=2	9.64	40551.2	1161.53	Q00325	8	22.93	0	MPCP_HUMAN	1448	3506	12413.3	11314.3	3152.33	7362.33
Superoxide dismutase [Cu-Zn] OS=Homo sapiens OX=9606 GN=SOD1 PE=1 SV=2	5.67	16163.9	1158.98	P00441	3	44.16	0	SODC_HUMAN		16352	7860.33	26617	8089
Putative heat shock protein HSP 90-alpha A5 OS=Homo sapiens OX=9606 GN=HSP90AA5P PE=2 SV=1	6.12	38966.2	1151.51	Q58FG0	6	15.57	0	HS905_HUMAN				2813.55
Proteasome subunit beta type-2 OS=Homo sapiens OX=9606 GN=PSMB2 PE=1 SV=1	6.61	23007.4	1149.15	P49721	4	24.88	0	PSB2_HUMAN	3789	8290.5	10156.7	8097.67	8325.5	9496.67
Spliceosome RNA helicase DDX39B OS=Homo sapiens OX=9606 GN=DDX39B PE=1 SV=1	5.31	49447.7	1147.79	Q13838	10	32.71	0	DX39B_HUMAN	907.5	3172.82	11215.6	9791.66	6038.21	14322.3
Neurofilament heavy polypeptide OS=Homo sapiens OX=9606 GN=NEFH PE=1 SV=4	5.87	112707	1135.07	P12036	3	4.29	0	NFH_HUMAN					2035.91
EF-hand domain-containing protein D2 OS=Homo sapiens OX=9606 GN=EFHD2 PE=1 SV=1	4.95	26811.4	1134.74	Q96C19	11	47.08	0	EFHD2_HUMAN		10859.3	8218.33	4877.67	9397	8645.33
Neurofilament light polypeptide OS=Homo sapiens OX=9606 GN=NEFL PE=1 SV=3	4.43	61573.7	1131.28	P07196	2	4.24	0	NFL_HUMAN		19894.7	6035.19	18153.6	17932.5	7296.74
Protein CutA OS=Homo sapiens OX=9606 GN=CUTA PE=1 SV=2	5.25	19230.4	1127.26	O60888	2	22.91	0	CUTA_HUMAN			5548	7930.5	4850	6896.5
Fructose-bisphosphate aldolase B OS=Homo sapiens OX=9606 GN=ALDOB PE=1 SV=2	7.79	39986.3	1125.41	P05062	4	20.6	0	ALDOB_HUMAN					3236.08	2018.06
Neurofilament medium polypeptide OS=Homo sapiens OX=9606 GN=NEFM PE=1 SV=3	4.7	102529	1123.47	P07197	2	1.97	0	NFM_HUMAN			28203.6
Alpha-internexin OS=Homo sapiens OX=9606 GN=INA PE=1 SV=2	5.17	55561.8	1121.29	Q16352	2	3.61	0	AINX_HUMAN					2713.38
Vesicle-trafficking protein SEC22b OS=Homo sapiens OX=9606 GN=SEC22B PE=1 SV=4	6.5	24821.5	1114.42	O75396	6	38.14	0	SC22B_HUMAN		5633.5	7579.67	6383.67	6874	10168.7
Tubulin-specific chaperone A OS=Homo sapiens OX=9606 GN=TBCA PE=1 SV=3	5.05	12911.9	1110.9	O75347	3	34.26	0	TBCA_HUMAN		7999	6242.5	4200	8906	7279.67
Delta(14)-sterol reductase LBR OS=Homo sapiens OX=9606 GN=LBR PE=1 SV=2	9.58	71102.5	1109.14	Q14739	5	9.92	0	LBR_HUMAN	3952	8385.33	8787.33	6541.33	6819	11427.3
Glutathione S-transferase kappa 1 OS=Homo sapiens OX=9606 GN=GSTK1 PE=1 SV=3	8.73	25611	1106.98	Q9Y2Q3	4	22.12	0	GSTK1_HUMAN		5782	10522.7	8613.33	6550	10700.3
60S ribosomal protein L3 OS=Homo sapiens OX=9606 GN=RPL3 PE=1 SV=2	10.62	46394.1	1106.87	P39023	13	38.71	0	RL3_HUMAN	15544.7	2687	15084.3	12833	6693.67	13304.7
Ubiquitin-like modifier-activating enzyme 1 OS=Homo sapiens OX=9606 GN=UBA1 PE=1 SV=3	5.38	118933	1096.85	P22314	18	24.2	0	UBA1_HUMAN	2255	8391	13640.3	15110.7	10701.7	14598
Stress-70 protein, mitochondrial OS=Homo sapiens OX=9606 GN=HSPA9 PE=1 SV=2	5.78	73965.8	1089.74	P38646	13	31.66	0	GRP75_HUMAN		3943.67	10280.3	11344.7	5527.33	7974.67
Hypoxia up-regulated protein 1 OS=Homo sapiens OX=9606 GN=HYOU1 PE=1 SV=1	4.97	111564	1081.87	Q9Y4L1	21	31.43	0	HYOU1_HUMAN		3064.67	15192	18453	4533.33	7196.33
Ras suppressor protein 1 OS=Homo sapiens OX=9606 GN=RSU1 PE=1 SV=3	9.14	31540.3	1078.48	Q15404	4	18.77	0	RSU1_HUMAN		5299.67	1195		2830	2276
Galectin-3 OS=Homo sapiens OX=9606 GN=LGALS3 PE=1 SV=5	8.88	26209.4	1074.74	P17931	4	20.4	0	LEG3_HUMAN		5979.5	7714.67		4305.5	15086
Heterochromatin protein 1-binding protein 3 OS=Homo sapiens OX=9606 GN=HP1BP3 PE=1 SV=1	10.1	61492.2	1072.69	Q5SSJ5	8	19.35	0	HP1B3_HUMAN		4705	7569	7453	6395.67	10135
GTP-binding protein SAR1b OS=Homo sapiens OX=9606 GN=SAR1B PE=1 SV=1	5.69	22524	1071.63	Q9Y6B6	2	17.17	0	SAR1B_HUMAN		3477.41		7603.49	7692.81	6998.22
Proliferation-associated protein 2G4 OS=Homo sapiens OX=9606 GN=PA2G4 PE=1 SV=3	6.11	44129.1	1071.58	Q9UQ80	8	27.16	0	PA2G4_HUMAN		3462	11290.3	10621.7	3463.33	6140.33
Tryptophan--tRNA ligase, cytoplasmic OS=Homo sapiens OX=9606 GN=WARS1 PE=1 SV=2	5.78	53507.7	1064.77	P23381	9	35.46	0	SYWC_HUMAN		7142.33	7560	6229	6302	10832.7
Nucleosome assembly protein 1-like 1 OS=Homo sapiens OX=9606 GN=NAP1L1 PE=1 SV=1	4.16	45659.3	1064.22	P55209	5	19.18	0	NP1L1_HUMAN	668.5	7812.46	7445	9025.54	5472.07	7034.33
Adenylosuccinate synthetase isozyme 2 OS=Homo sapiens OX=9606 GN=ADSS2 PE=1 SV=3	6.11	50496.6	1057.13	P30520	8	26.75	0	PURA2_HUMAN		3223	9674.67	5862.33	5223.33	13266.7
Hypoxanthine-guanine phosphoribosyltransferase OS=Homo sapiens OX=9606 GN=HPRT1 PE=1 SV=2	6.23	24807.5	1046.01	P00492	7	33.94	0	HPRT_HUMAN		5056.67	7673.33	4252	5233.33	8748
Clathrin heavy chain 1 OS=Homo sapiens OX=9606 GN=CLTC PE=1 SV=5	5.35	193383	1045.5	Q00610	37	32.78	0	CLH1_HUMAN	13019.7	15188.7	17561.4	14533.3	14944.2	14455.6
Ganglioside GM2 activator OS=Homo sapiens OX=9606 GN=GM2A PE=1 SV=4	5	21294.6	1031.81	P17900	2	13.99	0	SAP3_HUMAN			3920	5695	7472.5	3654
Heterogeneous nuclear ribonucleoprotein A0 OS=Homo sapiens OX=9606 GN=HNRNPA0 PE=1 SV=1	9.55	31011.7	1029.63	Q13151	4	20.33	0	ROA0_HUMAN			5314.33	5370.33	3183	5283
Serine/arginine-rich splicing factor 1 OS=Homo sapiens OX=9606 GN=SRSF1 PE=1 SV=2	10.6	27858.7	1028.59	Q07955	5	22.58	0	SRSF1_HUMAN		2146	11463.7	4602.33		9788
Signal peptidase complex catalytic subunit SEC11A OS=Homo sapiens OX=9606 GN=SEC11A PE=1 SV=1	9.83	20625.4	1025.27	P67812	4	16.2	0	SC11A_HUMAN		2636.5	4577	5005	2869.33	4421
Cytochrome c oxidase subunit 2 OS=Homo sapiens OX=9606 GN=MT-CO2 PE=1 SV=1	4.48	25736.2	1019.75	P00403	3	17.62	0	COX2_HUMAN		5394.5	14075	10253.7	5668.5	18168.7
RNA-binding motif protein, X chromosome OS=Homo sapiens OX=9606 GN=RBMX PE=1 SV=3	10.24	42331.9	1013.9	P38159	9	26.85	0	RBMX_HUMAN		5106.67	10542	12536.7	8103	11666.7
60S ribosomal protein L17 OS=Homo sapiens OX=9606 GN=RPL17 PE=1 SV=3	10.6	21625.2	1012.18	P18621	5	27.72	0	RL17_HUMAN		30911	53492	12846.3	18626.3	10164
PDZ and LIM domain protein 1 OS=Homo sapiens OX=9606 GN=PDLIM1 PE=1 SV=4	6.6	36528	1009.89	O00151	2	10.64	0	PDLI1_HUMAN		8507				3801
Serine/arginine-rich splicing factor 3 OS=Homo sapiens OX=9606 GN=SRSF3 PE=1 SV=1	12.04	19557.7	1008.38	P84103	4	29.27	0	SRSF3_HUMAN		5773.81	8519.08	11303.8	6516.14	9139.56
Troponin C, skeletal muscle OS=Homo sapiens OX=9606 GN=TNNC2 PE=1 SV=2	3.86	18179.2	999.623	P02585	2	14.38	0	TNNC2_HUMAN	9104	3232.76			1789.9
E3 SUMO-protein ligase RanBP2 OS=Homo sapiens OX=9606 GN=RANBP2 PE=1 SV=2	5.78	362591	999.467	P49792	3	3.19	0	RBP2_HUMAN			2426.35	37103.9	2658.44	52762.1
Lamina-associated polypeptide 2, isoforms beta/gamma OS=Homo sapiens OX=9606 GN=TMPO PE=1 SV=2	9.76	50727.3	991.348	P42167	9	30.18	0	LAP2B_HUMAN		7877	11723.3	10876.3	7650.33	12536.7
Heterogeneous nuclear ribonucleoprotein L OS=Homo sapiens OX=9606 GN=HNRNPL PE=1 SV=2	8.18	64760.2	983.848	P14866	12	31.07	0	HNRPL_HUMAN	2176	6904.33	17417	25917	13773.3	18060.7
Alpha-1-antichymotrypsin OS=Homo sapiens OX=9606 GN=SERPINA3 PE=1 SV=2	5.18	47822.1	976.299	P01011	7	20.57	0	AACT_HUMAN	15549	11262.7	11373.7	6598	12266	9363.33
60S ribosomal protein L10 OS=Homo sapiens OX=9606 GN=RPL10 PE=1 SV=4	10.49	25060.2	968.823	P27635	9	44.86	0	RL10_HUMAN	4211	2600.5	11811.7	10750	6556.33	10376.3
Aldo-keto reductase family 1 member A1 OS=Homo sapiens OX=9606 GN=AKR1A1 PE=1 SV=3	6.34	36915.3	967.271	P14550	8	45.85	0	AK1A1_HUMAN		3367.67	7131.33	7450.33	7305.67	5558
Carcinoembryonic antigen-related cell adhesion molecule 8 OS=Homo sapiens OX=9606 GN=CEACAM8 PE=1 SV=2	7.16	38439	954.291	P31997	3	12.89	0	CEAM8_HUMAN		6979.5	13375.1	6117.5		14425.8
Prohibitin OS=Homo sapiens OX=9606 GN=PHB PE=1 SV=1	5.43	29861.1	953.893	P35232	10	46.69	0	PHB_HUMAN		3700	5319	11476.7	3912.33	7882
Myosin-11 OS=Homo sapiens OX=9606 GN=MYH11 PE=1 SV=3	5.25	228195	950.259	P35749	18	14.76	0	MYH11_HUMAN	2529.55	11736	10427.5	9119.2	7737.65	3780.71
CD63 antigen OS=Homo sapiens OX=9606 GN=CD63 PE=1 SV=2	7.72	26492.1	942.363	P08962	4	11.76	0	CD63_HUMAN		12347	12528.3	14942	9227	11279.7
Nucleobindin-2 OS=Homo sapiens OX=9606 GN=NUCB2 PE=1 SV=3	4.85	50336.9	939.046	P80303	6	21.19	0	NUCB2_HUMAN			9029	12954.7	5227	4907.67
Glutathione reductase, mitochondrial OS=Homo sapiens OX=9606 GN=GSR PE=1 SV=2	8.54	56827.4	936.062	P00390	7	13.41	0	GSHR_HUMAN		4764.5	5595	4771	9638.67	7351.67
ATP-dependent RNA helicase DDX39A OS=Homo sapiens OX=9606 GN=DDX39A PE=1 SV=2	5.33	49642.9	932.881	O00148	10	39.81	0	DX39A_HUMAN	907.5	5320.51	7458.94	9584.01	6390.45	6754.05
Dolichyl-diphosphooligosaccharide--protein glycosyltransferase 48 kDa subunit OS=Homo sapiens OX=9606 GN=DDOST PE=1 SV=4	6.08	50972	930.308	P39656	11	35.31	0	OST48_HUMAN		3641.67	15386.3	14788.7	6027.67	10313
Proteasome subunit alpha type-7 OS=Homo sapiens OX=9606 GN=PSMA7 PE=1 SV=1	8.71	28058	927.488	O14818	5	25	0	PSA7_HUMAN		7610	10183	9877.67	9647.33	7878
Solute carrier family 2, facilitated glucose transporter member 1 OS=Homo sapiens OX=9606 GN=SLC2A1 PE=1 SV=2	8.86	54426.1	926.328	P11166	5	8.33	0	GTR1_HUMAN	31898.7	12311.7	14424	11297	26168	9516.33
Adenosylhomocysteinase OS=Homo sapiens OX=9606 GN=AHCY PE=1 SV=4	5.89	48286.5	925.389	P23526	9	33.8	0	SAHH_HUMAN	11465.3	6129.33	9330.33	10925.3	7499.67	8466
Dipeptidyl peptidase 1 OS=Homo sapiens OX=9606 GN=CTSC PE=1 SV=2	6.55	52652.3	925.203	P53634	4	7.99	0	CATC_HUMAN		9651	12735.7	9463.67	13775.7	16299.7
Lysosome-associated membrane glycoprotein 2 OS=Homo sapiens OX=9606 GN=LAMP2 PE=1 SV=2	5.23	45531.1	923.69	P13473	5	10.98	0	LAMP2_HUMAN		6740.33	25756.3	23474.7	13198.7	30703
Heterogeneous nuclear ribonucleoprotein Q OS=Homo sapiens OX=9606 GN=SYNCRIP PE=1 SV=2	8.79	69830.8	922.519	O60506	12	28.25	0	HNRPQ_HUMAN		4521.76	12865.8	12920.9	5294.34	12452
Myeloid-derived growth factor OS=Homo sapiens OX=9606 GN=MYDGF PE=1 SV=1	6.23	18909.3	921.809	Q969H8	2	20.23	0	MYDGF_HUMAN			8516.5	12878	3662	9169
F-actin-capping protein subunit alpha-2 OS=Homo sapiens OX=9606 GN=CAPZA2 PE=1 SV=3	5.47	33177.2	921.516	P47755	6	23.43	0	CAZA2_HUMAN		5190.99	5937.9	6379.42	4422.65	7454.95
Elongation factor 1-delta OS=Homo sapiens OX=9606 GN=EEF1D PE=1 SV=5	4.71	31235.9	909.557	P29692	6	33.81	0	EF1D_HUMAN		6377	10779.7	7037.67	4398.33	6171.67
U6 snRNA-associated Sm-like protein LSm3 OS=Homo sapiens OX=9606 GN=LSM3 PE=1 SV=2	4.38	11845.4	905.833	P62310	2	19.61	0	LSM3_HUMAN				4088		5647.5
Staphylococcal nuclease domain-containing protein 1 OS=Homo sapiens OX=9606 GN=SND1 PE=1 SV=1	6.75	102681	900.158	Q7KZF4	13	20.77	0	SND1_HUMAN	1684	2880	9605.33	9579.33	3774	7766.67
Elongation factor 1-beta OS=Homo sapiens OX=9606 GN=EEF1B2 PE=1 SV=3	4.3	24934.8	888.926	P24534	2	12	0	EF1B_HUMAN		3292	6510	7851.5	4825	8526
Voltage-dependent anion-selective channel protein 3 OS=Homo sapiens OX=9606 GN=VDAC3 PE=1 SV=1	8.83	31000.9	888.135	Q9Y277	6	20.85	0	VDAC3_HUMAN		5758.67	13885	21315.7	9341.67	5872.67
Neutrophil cytosol factor 4 OS=Homo sapiens OX=9606 GN=NCF4 PE=1 SV=2	6.43	39145.8	887.341	Q15080	7	26.55	0	NCF4_HUMAN		5276.33	3892.67	4053	4214.33	5544
Proteasome subunit beta type-4 OS=Homo sapiens OX=9606 GN=PSMB4 PE=1 SV=4	5.6	29261.4	883.606	P28070	2	15.91	0	PSB4_HUMAN	10319		6407.5	2937	2055	4781
Glutathione S-transferase Mu 1 OS=Homo sapiens OX=9606 GN=GSTM1 PE=1 SV=3	6.25	25940	883.141	P09488	5	32.11	0	GSTM1_HUMAN		7639	11875	9704.33	4686.81	6970.93
Annexin A4 OS=Homo sapiens OX=9606 GN=ANXA4 PE=1 SV=4	5.73	36110.9	880.751	P09525	5	18.5	0	ANXA4_HUMAN		5802.67	5219	3769.67	5382.33	7211.67
Splicing factor, proline- and glutamine-rich OS=Homo sapiens OX=9606 GN=SFPQ PE=1 SV=2	9.77	76263.6	879.542	P23246	9	16.69	0	SFPQ_HUMAN		6151.67	16952	11193.7	10323	17751
Calpain small subunit 1 OS=Homo sapiens OX=9606 GN=CAPNS1 PE=1 SV=1	4.87	28486.9	879.35	P04632	7	32.09	0	CPNS1_HUMAN	1905	8425.67	5253	26179.3	6675.33	6630.67
Coagulation factor XIII A chain OS=Homo sapiens OX=9606 GN=F13A1 PE=1 SV=4	5.67	83780.7	871.644	P00488	6	14.89	0	F13A_HUMAN		17371	2955	5435.67	6106.33	3370
Mesencephalic astrocyte-derived neurotrophic factor OS=Homo sapiens OX=9606 GN=MANF PE=1 SV=3	8.81	21156.4	859.088	P55145	3	18.68	0	MANF_HUMAN			6809.33	9276	4049.5
Cytochrome b-c1 complex subunit 1, mitochondrial OS=Homo sapiens OX=9606 GN=UQCRC1 PE=1 SV=3	5.91	53330.2	858.836	P31930	7	27.29	0	QCR1_HUMAN		4820	7642.67	11417	4130	5331.33
Nascent polypeptide-associated complex subunit alpha OS=Homo sapiens OX=9606 GN=NACA PE=1 SV=1	4.32	23383.9	858.631	Q13765	2	12.56	0	NACA_HUMAN			9443.5	14341	6435	10772.5
Arachidonate 5-lipoxygenase-activating protein OS=Homo sapiens OX=9606 GN=ALOX5AP PE=1 SV=2	8.71	18271.2	849.248	P20292	2	13.66	0	AL5AP_HUMAN		10507.5	25837	11466	11027	28259
UTP--glucose-1-phosphate uridylyltransferase OS=Homo sapiens OX=9606 GN=UGP2 PE=1 SV=5	8.31	57111.4	847.62	Q16851	11	23.43	0	UGPA_HUMAN		6680	13666.3	10711.3	10526	15648
Lactoylglutathione lyase OS=Homo sapiens OX=9606 GN=GLO1 PE=1 SV=4	4.94	21005.9	846.611	Q04760	2	20.11	0	LGUL_HUMAN		3808	3718	4329	7685	4735
Deoxynucleoside triphosphate triphosphohydrolase SAMHD1 OS=Homo sapiens OX=9606 GN=SAMHD1 PE=1 SV=2	6.71	72942	835.85	Q9Y3Z3	15	35.78	0	SAMH1_HUMAN	3889.67	10683	8088.67	3392.33	4823	13030.7
Copine-1 OS=Homo sapiens OX=9606 GN=CPNE1 PE=1 SV=1	5.43	59686.2	834.917	Q99829	6	13.22	0	CPNE1_HUMAN	1406	5884.67	8727.67	8917.33	5521.67	26231
Electron transfer flavoprotein subunit beta OS=Homo sapiens OX=9606 GN=ETFB PE=1 SV=3	8.25	28071.8	834.671	P38117	5	26.27	0	ETFB_HUMAN		2028	4771.67	6476	2683	3185.5
Eukaryotic translation initiation factor 3 subunit A OS=Homo sapiens OX=9606 GN=EIF3A PE=1 SV=1	6.34	166969	831.534	Q14152	20	16.79	0	EIF3A_HUMAN	15426.7		4882.67	5366.33	2933.33	5011
Rho GTPase-activating protein 1 OS=Homo sapiens OX=9606 GN=ARHGAP1 PE=1 SV=1	5.82	50492.8	831.131	Q07960	9	31.21	0	RHG01_HUMAN		6281.67	9021.67	7230.33	8170.33	11240.3
Heterogeneous nuclear ribonucleoprotein R OS=Homo sapiens OX=9606 GN=HNRNPR PE=1 SV=1	8.21	71228.3	817.436	O43390	9	19.75	0	HNRPR_HUMAN		2915.24	6544.85	7164.35	3660.23	9405.99
60S ribosomal protein L36 OS=Homo sapiens OX=9606 GN=RPL36 PE=1 SV=3	12	12310.8	813.523	Q9Y3U8	2	28.57	0	RL36_HUMAN			5798.5	8596.5	2933	5613
Serine/threonine-protein phosphatase 2A 65 kDa regulatory subunit A alpha isoform OS=Homo sapiens OX=9606 GN=PPP2R1A PE=1 SV=4	4.81	66107.1	805.84	P30153	13	33.28	0	2AAA_HUMAN	4374.33	5820	11384	10895.3	10467.3	10308
Lysophosphatidylcholine acyltransferase 2 OS=Homo sapiens OX=9606 GN=LPCAT2 PE=1 SV=1	6.11	60835.3	795.729	Q7L5N7	7	22.98	0	PCAT2_HUMAN		2320.5	4721.33	3277.33	3294	7713
Y-box-binding protein 1 OS=Homo sapiens OX=9606 GN=YBX1 PE=1 SV=3	10.13	35924.2	792.718	P67809	4	28.4	0	YBOX1_HUMAN			7858.67	7629.33	1041	6684.33
Lupus La protein OS=Homo sapiens OX=9606 GN=SSB PE=1 SV=2	6.75	47008.2	783.668	P05455	7	19.61	0	LA_HUMAN		9238.67	16324	8974.33	19074.7	26185.7
Surfeit locus protein 4 OS=Homo sapiens OX=9606 GN=SURF4 PE=1 SV=3	7.82	30622.2	767.868	O15260	3	11.9	0	SURF4_HUMAN		3655	5791.33	9685.5	4417.5	7430
ADP-ribosylation factor-like protein 8A OS=Homo sapiens OX=9606 GN=ARL8A PE=1 SV=1	7.83	21644.1	766.027	Q96BM9	3	22.58	0	ARL8A_HUMAN			2237.73	2874	2338.03	8247.5
Isocitrate dehydrogenase [NADP] cytoplasmic OS=Homo sapiens OX=9606 GN=IDH1 PE=1 SV=2	6.57	46944.5	764.922	O75874	15	49.76	0	IDHC_HUMAN		10506.8	7001.46	4830.13	9774.33	9437.67
Trifunctional enzyme subunit beta, mitochondrial OS=Homo sapiens OX=9606 GN=HADHB PE=1 SV=3	9.75	51579.7	751.136	P55084	9	25.11	0	ECHB_HUMAN			10486.7	9420.67	3405.67	9120.67
Histidine-rich glycoprotein OS=Homo sapiens OX=9606 GN=HRG PE=1 SV=1	7.1	60547.8	740.754	P04196	3	7.43	0	HRG_HUMAN	5789	3425.5	3565	1580.5	4739	2403.5
Glutathione S-transferase Mu 2 OS=Homo sapiens OX=9606 GN=GSTM2 PE=1 SV=2	5.95	25915.8	740.472	P28161	3	16.97	0	GSTM2_HUMAN		2967	1993.66	3146.52	5862.29	3563.61
Vitronectin OS=Homo sapiens OX=9606 GN=VTN PE=1 SV=1	5.43	55104	737.737	P04004	5	20.92	0	VTNC_HUMAN	10326.3	6121.67	11542.3	4364.67	7683.33	5726.67
T-complex protein 1 subunit gamma OS=Homo sapiens OX=9606 GN=CCT3 PE=1 SV=4	6.06	61104.3	735.78	P49368	10	24.59	0	TCPG_HUMAN		5425	8531	9397	7008	11469.7
Guanine nucleotide-binding protein G(s) subunit alpha isoforms short OS=Homo sapiens OX=9606 GN=GNAS PE=1 SV=1	5.47	46120.9	735.366	P63092	4	15.99	0	GNAS2_HUMAN			4341.03	3175.08	3579.42	2558.52
Apolipoprotein B-100 OS=Homo sapiens OX=9606 GN=APOB PE=1 SV=2	6.58	516974	734.42	P04114	18	5.98	0	APOB_HUMAN	12451.3	2402	1349.5	1894	1324
Alpha-1B-glycoprotein OS=Homo sapiens OX=9606 GN=A1BG PE=1 SV=4	5.48	54823.8	726.624	P04217	3	8.28	0	A1BG_HUMAN	4803.67	2290	4346	2064	4679	10138
ADP-ribosylation factor-like protein 8B OS=Homo sapiens OX=9606 GN=ARL8B PE=1 SV=1	8.6	21767.2	719.902	Q9NVJ2	3	22.58	0	ARL8B_HUMAN			7191.94	5135	5349.47
ATP synthase subunit f, mitochondrial OS=Homo sapiens OX=9606 GN=ATP5MF PE=1 SV=3	9.94	11031.9	718.272	P56134	2	25.53	0	ATPK_HUMAN		5770	15101.5	12209.5	7052.5	10918
Non-POU domain-containing octamer-binding protein OS=Homo sapiens OX=9606 GN=NONO PE=1 SV=4	9.37	54345.8	716.652	Q15233	10	30.79	0	NONO_HUMAN		4285.5	11208.7	10049	22634.7	14556
Ras GTPase-activating-like protein IQGAP1 OS=Homo sapiens OX=9606 GN=IQGAP1 PE=1 SV=1	6.04	189880	716.099	P46940	29	25.11	0	IQGA1_HUMAN	1521	9150	9316.33	7414.67	14203.7	22350.7
Transferrin receptor protein 1 OS=Homo sapiens OX=9606 GN=TFRC PE=1 SV=2	6.16	85327.7	705.152	P02786	12	17.89	0	TFR1_HUMAN			11402.7	7317.67	16099.3	8340.33
T-complex protein 1 subunit epsilon OS=Homo sapiens OX=9606 GN=CCT5 PE=1 SV=1	5.3	60127.4	696.763	P48643	8	21.07	0	TCPE_HUMAN	2232.33	4218.67	6520.33	7175	7391.67	7066.67
Keratin, type I cytoskeletal 16 OS=Homo sapiens OX=9606 GN=KRT16 PE=1 SV=4	4.79	51610.1	695.816	P08779	5	13.53	0	K1C16_HUMAN	2082.56	1526.37		2126.01	1516.21
Saccharopine dehydrogenase-like oxidoreductase OS=Homo sapiens OX=9606 GN=SCCPDH PE=1 SV=1	9.41	47493.6	692.477	Q8NBX0	3	11.66	0	SCPDL_HUMAN			3488	5753	3065	3560
Proteasome subunit alpha type-6 OS=Homo sapiens OX=9606 GN=PSMA6 PE=1 SV=1	6.36	27855.7	688.544	P60900	3	17.07	0	PSA6_HUMAN	2813	6604	6232	6409.67	6374	6474.5
Heterogeneous nuclear ribonucleoprotein H3 OS=Homo sapiens OX=9606 GN=HNRNPH3 PE=1 SV=2	6.4	36983.6	684.364	P31942	3	11.27	0	HNRH3_HUMAN	4136		5380.15	6866.85	5521.01	4867.41
Interleukin enhancer-binding factor 2 OS=Homo sapiens OX=9606 GN=ILF2 PE=1 SV=2	5	43290.3	674.446	Q12905	5	18.46	0	ILF2_HUMAN		1994	5132	7804.67	4122	4678.5
Transmembrane emp24 domain-containing protein 10 OS=Homo sapiens OX=9606 GN=TMED10 PE=1 SV=2	7.28	25147.1	672.35	P49755	2	16.89	0	TMEDA_HUMAN	4117	7290	12236	8166	5645	10271
Low affinity immunoglobulin gamma Fc region receptor III-B OS=Homo sapiens OX=9606 GN=FCGR3B PE=1 SV=2	6.25	26501	670.654	O75015	2	11.59	0	FCG3B_HUMAN		10527	11157			11075
T-complex protein 1 subunit beta OS=Homo sapiens OX=9606 GN=CCT2 PE=1 SV=4	5.99	57830.5	667.117	P78371	11	32.34	0	TCPB_HUMAN		7139	10318	10908.3	8942.67	9488.67
Probable ATP-dependent RNA helicase DDX17 OS=Homo sapiens OX=9606 GN=DDX17 PE=1 SV=2	8.24	80956.9	665.951	Q92841	16	28.67	0	DDX17_HUMAN	2262.14	3963	10458.3	8073.67	5719.67	10420
Hexokinase-3 OS=Homo sapiens OX=9606 GN=HK3 PE=1 SV=2	5.08	100679	664.528	P52790	15	23.94	0	HXK3_HUMAN	4267	8722.33	9264	4199	13033.3	14005
Myosin-14 OS=Homo sapiens OX=9606 GN=MYH14 PE=1 SV=2	5.36	228840	660.157	Q7Z406	10	5.16	0	MYH14_HUMAN						2272.49
Far upstream element-binding protein 1 OS=Homo sapiens OX=9606 GN=FUBP1 PE=1 SV=3	7.43	67731.6	656.972	Q96AE4	8	17.08	0	FUBP1_HUMAN		2382.5	5920	5044	2752	8380
Nucleosome assembly protein 1-like 4 OS=Homo sapiens OX=9606 GN=NAP1L4 PE=1 SV=1	4.4	42994.6	656.218	Q99733	4	14.4	0	NP1L4_HUMAN	668.5	3852.81	4776.68	4756.46	3201.6	4869.67
Clusterin OS=Homo sapiens OX=9606 GN=CLU PE=1 SV=1	5.84	53065	653.206	P10909	6	19.6	0	CLUS_HUMAN	4202.67	5759.67	2912	3292.67	10901	2564
Proteasome subunit alpha type-4 OS=Homo sapiens OX=9606 GN=PSMA4 PE=1 SV=1	7.71	29769	652.349	P25789	5	33.72	0	PSA4_HUMAN	4019	4922	5769.33	8459.67	7129.67	6053
Drebrin-like protein OS=Homo sapiens OX=9606 GN=DBNL PE=1 SV=1	4.82	48492.5	650.382	Q9UJU6	8	26.28	0	DBNL_HUMAN		5610	5816.33	4401	3910	8699.33
Keratin, type II cuticular Hb4 OS=Homo sapiens OX=9606 GN=KRT84 PE=2 SV=2	7.42	65983	646.71	Q9NSB2	4	9.33	0	KRT84_HUMAN			819.67
Complement component 1 Q subcomponent-binding protein, mitochondrial OS=Homo sapiens OX=9606 GN=C1QBP PE=1 SV=1	4.55	31761.5	646.707	Q07021	3	21.63	0	C1QBP_HUMAN		4268.67	8438.33	8341.67	4867	6842.67
Beta-hexosaminidase subunit beta OS=Homo sapiens OX=9606 GN=HEXB PE=1 SV=3	6.3	63567.6	645.36	P07686	6	15.11	0	HEXB_HUMAN		3962.5	4494.67	6898.67	5938.67	4071.67
Unconventional myosin-If OS=Homo sapiens OX=9606 GN=MYO1F PE=1 SV=3	9.35	125586	643.972	O00160	12	17.76	0	MYO1F_HUMAN	1411	8186.67	6926	4333.67	7521.67	12492
Serine/arginine-rich splicing factor 7 OS=Homo sapiens OX=9606 GN=SRSF7 PE=1 SV=1	12.22	27594.7	643.701	Q16629	4	20.17	0	SRSF7_HUMAN		4156.19	6094.92	10419.3	5790.29	7125.44
T-complex protein 1 subunit delta OS=Homo sapiens OX=9606 GN=CCT4 PE=1 SV=4	7.78	58437.6	643.334	P50991	10	27.46	0	TCPD_HUMAN		5017	11632	12273.3	10572.3	9709
Transcobalamin-1 OS=Homo sapiens OX=9606 GN=TCN1 PE=1 SV=2	4.77	48720	639.615	P20061	2	10.62	0	TCO1_HUMAN		2779	5250	1354	6314	9601
Serine/threonine-protein phosphatase PP1-beta catalytic subunit OS=Homo sapiens OX=9606 GN=PPP1CB PE=1 SV=3	5.77	37985.3	638.318	P62140	5	26.91	0	PP1B_HUMAN		6183.5	4855.33	6096.67	4566.33	7332.67
Extended synaptotagmin-1 OS=Homo sapiens OX=9606 GN=ESYT1 PE=1 SV=1	5.46	123370	635.565	Q9BSJ8	9	13.86	0	ESYT1_HUMAN	7192	10775.7	27407.7	38252	34970.7	14716.3
Galectin-3-binding protein OS=Homo sapiens OX=9606 GN=LGALS3BP PE=1 SV=1	4.94	66243.5	635.08	Q08380	4	10.26	0	LG3BP_HUMAN			9145	13770.3	1372	1366
Alpha-2-HS-glycoprotein OS=Homo sapiens OX=9606 GN=AHSG PE=1 SV=2	5.33	40139.2	634.597	P02765	4	17.98	0	FETUA_HUMAN	13851.7	5861	3583	3878	7992	2668
Carcinoembryonic antigen-related cell adhesion molecule 1 OS=Homo sapiens OX=9606 GN=CEACAM1 PE=1 SV=2	5.57	58016.7	634.492	P13688	4	13.31	0	CEAM1_HUMAN			5538.6		2069	4811.52
D-dopachrome decarboxylase OS=Homo sapiens OX=9606 GN=DDT PE=1 SV=3	7.18	12825.8	630.621	P30046	2	22.03	0	DOPD_HUMAN	2280	6667	8593.5	8281	7570.5	9695
Acetyl-CoA acetyltransferase, mitochondrial OS=Homo sapiens OX=9606 GN=ACAT1 PE=1 SV=1	9.12	45484.8	627.205	P24752	4	21.08	0	THIL_HUMAN		3323.5	5596.33	6476	3578.5	7665.33
THO complex subunit 4 OS=Homo sapiens OX=9606 GN=ALYREF PE=1 SV=3	11.56	26887.9	626.557	Q86V81	3	19.46	0	THOC4_HUMAN			7216.67	9190.5	9874	8177
Omega-amidase NIT2 OS=Homo sapiens OX=9606 GN=NIT2 PE=1 SV=1	6.99	31007.2	624.714	Q9NQR4	3	14.13	0	NIT2_HUMAN			2798	2776	1982	2974
Eukaryotic initiation factor 4A-III OS=Homo sapiens OX=9606 GN=EIF4A3 PE=1 SV=4	6.29	47156.3	621.337	P38919	5	20.44	0	IF4A3_HUMAN	3102		3891.83	4429	2289.04	5935.06
Aldehyde dehydrogenase, mitochondrial OS=Homo sapiens OX=9606 GN=ALDH2 PE=1 SV=2	6.67	56894.6	619.299	P05091	7	19.73	0	ALDH2_HUMAN		2439	5079.67	2913	1644.33	8028.67
Acyl-protein thioesterase 1 OS=Homo sapiens OX=9606 GN=LYPLA1 PE=1 SV=1	6.32	25011.8	608.426	O75608	2	17.39	0	LYPA1_HUMAN					4315	1479
T-complex protein 1 subunit theta OS=Homo sapiens OX=9606 GN=CCT8 PE=1 SV=4	5.27	60191	608.133	P50990	9	18.8	0	TCPQ_HUMAN	1672.5	5030.33	9288.67	6631.67	6379.67	8563.33
Coronin-1C OS=Homo sapiens OX=9606 GN=CORO1C PE=1 SV=1	6.67	53933.5	602.994	Q9ULV4	5	26.16	0	COR1C_HUMAN		8013	4257	4891.33	4380.67	4608.67
Prostaglandin E synthase 3 OS=Homo sapiens OX=9606 GN=PTGES3 PE=1 SV=1	4.12	18982.6	592.212	Q15185	2	18.13	0	TEBP_HUMAN			4041	9819	3486	3510
Polyadenylate-binding protein 1 OS=Homo sapiens OX=9606 GN=PABPC1 PE=1 SV=2	9.81	70899.1	592.131	P11940	10	30.35	0	PABP1_HUMAN			8510	7457.33	4512.33	5717.67
Serpin B10 OS=Homo sapiens OX=9606 GN=SERPINB10 PE=1 SV=1	5.74	45516.9	590.414	P48595	6	22.17	0	SPB10_HUMAN		2186	7527		6545.33	13825.7
Uroporphyrinogen decarboxylase OS=Homo sapiens OX=9606 GN=UROD PE=1 SV=2	5.72	41129.1	588.108	P06132	2	11.17	0	DCUP_HUMAN	6645	3358	3570.5	2493	2476	4020
Aspartate aminotransferase, mitochondrial OS=Homo sapiens OX=9606 GN=GOT2 PE=1 SV=3	9.26	47916.9	582.096	P00505	4	13.95	0	AATM_HUMAN		2069	2906	4150.33	1606
Proteasome subunit alpha type-1 OS=Homo sapiens OX=9606 GN=PSMA1 PE=1 SV=1	6.15	29840.8	573.883	P25786	7	41.06	0	PSA1_HUMAN	1469	6008	8664	8818	8999.33	10748.7
Delta(3,5)-Delta(2,4)-dienoyl-CoA isomerase, mitochondrial OS=Homo sapiens OX=9606 GN=ECH1 PE=1 SV=2	8	36158.4	571.2	Q13011	5	18.6	0	ECH1_HUMAN		2303	5008.5	11131.7	4647.67	4530
Na(+)/H(+) exchange regulatory cofactor NHE-RF1 OS=Homo sapiens OX=9606 GN=SLC9A3R1 PE=1 SV=4	5.43	39153.6	568.774	O14745	4	15.36	0	NHRF1_HUMAN		5536.67	4340.33	4348	5106.33	6355
Flotillin-1 OS=Homo sapiens OX=9606 GN=FLOT1 PE=1 SV=3	7.3	47583.5	551.453	O75955	4	10.3	0	FLOT1_HUMAN		3159	2911.33	1481		5237.33
Tyrosine-protein kinase HCK OS=Homo sapiens OX=9606 GN=HCK PE=1 SV=5	6.26	60113.2	545.487	P08631	4	9.89	0	HCK_HUMAN			6394.45	964.5	4068.83	8106.81
Protein-arginine deiminase type-2 OS=Homo sapiens OX=9606 GN=PADI2 PE=1 SV=2	5.26	76305.4	544.398	Q9Y2J8	5	9.92	0	PADI2_HUMAN		4814.5	11384.3	3241.33	2918	8279.33
Ran-specific GTPase-activating protein OS=Homo sapiens OX=9606 GN=RANBP1 PE=1 SV=1	5.02	23481.2	537.056	P43487	2	22.39	0	RANG_HUMAN	1646	4044.5	3295.5	6613	3856	4748.5
Sulfide:quinone oxidoreductase, mitochondrial OS=Homo sapiens OX=9606 GN=SQOR PE=1 SV=1	9.38	50245.9	530.851	Q9Y6N5	7	28.89	0	SQOR_HUMAN			6035.33	5576	3334.5	9214.33
Splicing factor U2AF 65 kDa subunit OS=Homo sapiens OX=9606 GN=U2AF2 PE=1 SV=4	9.36	53843.3	530.675	P26368	5	26.53	0	U2AF2_HUMAN			3815.67	4505.33	2474.5	6799.33
Erlin-1 OS=Homo sapiens OX=9606 GN=ERLIN1 PE=1 SV=2	7.94	39342.3	525.419	O75477	4	18.97	0	ERLN1_HUMAN			3625.33	2589.5	1363	3856
Vesicle-associated membrane protein-associated protein A OS=Homo sapiens OX=9606 GN=VAPA PE=1 SV=3	8.9	28121.4	525.001	Q9P0L0	2	14.46	0	VAPA_HUMAN			6833.5	3905		9359
T-complex protein 1 subunit alpha OS=Homo sapiens OX=9606 GN=TCP1 PE=1 SV=1	5.71	60856.9	523.308	P17987	9	25.9	0	TCPA_HUMAN	2708	4651	6828.67	8087.67	5603.33	7942
Flotillin-2 OS=Homo sapiens OX=9606 GN=FLOT2 PE=1 SV=2	5	47463.4	523.257	Q14254	3	9.11	0	FLOT2_HUMAN		3624	3306		1818	9684
Voltage-dependent anion-selective channel protein 1 OS=Homo sapiens OX=9606 GN=VDAC1 PE=1 SV=2	8.87	30886.7	517.871	P21796	4	15.55	0	VDAC1_HUMAN		4704	7207	13884.3	5500	6303
Vesicular integral-membrane protein VIP36 OS=Homo sapiens OX=9606 GN=LMAN2 PE=1 SV=1	6.49	40570.9	515.88	Q12907	5	17.98	0	LMAN2_HUMAN	2135	3278.5	4939.33	6259.33	3630.33	4220.67
NADH-cytochrome b5 reductase 3 OS=Homo sapiens OX=9606 GN=CYB5R3 PE=1 SV=3	7.39	34463	515.278	P00387	3	21.93	0	NB5R3_HUMAN	5947.5	7034	6230	6872.67	3810	5708.5
Keratin, type II cytoskeletal 5 OS=Homo sapiens OX=9606 GN=KRT5 PE=1 SV=3	7.79	62606.6	514.321	P13647	6	12.54	0	K2C5_HUMAN				1059.19
Alpha-centractin OS=Homo sapiens OX=9606 GN=ACTR1A PE=1 SV=1	6.18	42727.9	511.938	P61163	4	19.68	0	ACTZ_HUMAN		3039	4088.33	2526.5	3049.5	4467.33
Translationally-controlled tumor protein OS=Homo sapiens OX=9606 GN=TPT1 PE=1 SV=1	4.64	19709.5	507.247	P13693	2	15.7	0	TCTP_HUMAN		12143	15162	13153	11539.5	17074
Antithrombin-III OS=Homo sapiens OX=9606 GN=SERPINC1 PE=1 SV=1	6.3	53058.8	498.921	P01008	2	9.7	0	ANT3_HUMAN	9770.5	4748	2716	1982.5	5340	2463
Bisphosphoglycerate mutase OS=Homo sapiens OX=9606 GN=BPGM PE=1 SV=2	6.09	30176.3	497.791	P07738	3	10.81	0	PMGE_HUMAN	1498.33
4-trimethylaminobutyraldehyde dehydrogenase OS=Homo sapiens OX=9606 GN=ALDH9A1 PE=1 SV=3	5.56	54714.5	497.22	P49189	3	9.72	0	AL9A1_HUMAN		3661	1689.5	4527	2934.5	1898.5
rRNA 2'-O-methyltransferase fibrillarin OS=Homo sapiens OX=9606 GN=FBL PE=1 SV=2	10.57	33898.3	497.138	P22087	3	15.58	0	FBRL_HUMAN			11282	8042.33	7618	7009.5
40S ribosomal protein S23 OS=Homo sapiens OX=9606 GN=RPS23 PE=1 SV=3	10.96	15978.7	495.8	P62266	2	23.78	0	RS23_HUMAN		3758	9732	15502		12387
Histone-binding protein RBBP4 OS=Homo sapiens OX=9606 GN=RBBP4 PE=1 SV=3	4.55	47940.9	490.52	Q09028	5	16.47	0	RBBP4_HUMAN			8551.33	7887	4362	10138.3
Small nuclear ribonucleoprotein-associated proteins B and B' OS=Homo sapiens OX=9606 GN=SNRPB PE=1 SV=2	11.61	24781.3	484.51	P14678	2	6.25	0	RSMB_HUMAN			12961	8766		8272
Oxygen-dependent coproporphyrinogen-III oxidase, mitochondrial OS=Homo sapiens OX=9606 GN=CPOX PE=1 SV=3	8.19	50950.4	481.673	P36551	3	8.59	0	HEM6_HUMAN			4729	3278	4625	4039
Mitogen-activated protein kinase 14 OS=Homo sapiens OX=9606 GN=MAPK14 PE=1 SV=3	5.39	41521.5	475.754	Q16539	2	11.94	0	MK14_HUMAN						5002
ATP synthase subunit gamma, mitochondrial OS=Homo sapiens OX=9606 GN=ATP5F1C PE=1 SV=1	9.56	33053.1	474.471	P36542	4	14.77	0	ATPG_HUMAN		3864.67	8029.67	7874.67	3483.67	7326
Fumarylacetoacetase OS=Homo sapiens OX=9606 GN=FAH PE=1 SV=2	6.49	46773.6	473.762	P16930	5	16.23	0	FAAA_HUMAN			4513	7384.67	6636.67	2504
Aconitate hydratase, mitochondrial OS=Homo sapiens OX=9606 GN=ACO2 PE=1 SV=2	7.33	86166.9	472.09	Q99798	7	18.85	0	ACON_HUMAN		4089	8357	7043.67	3998	3321
HLA class I histocompatibility antigen, C alpha chain OS=Homo sapiens OX=9606 GN=HLA-C PE=1 SV=3	5.63	41161.8	467.625	P10321	5	24.04	0	HLAC_HUMAN			8282.47	7265.8	5448.12	4269.11
Bifunctional purine biosynthesis protein ATIC OS=Homo sapiens OX=9606 GN=ATIC PE=1 SV=3	6.26	65129.2	462.002	P31939	5	14.02	0	PUR9_HUMAN		3857	5530.67	6419.33	3613	4691.33
Phosphoglucomutase-2 OS=Homo sapiens OX=9606 GN=PGM2 PE=1 SV=4	6.27	68796.7	460.61	Q96G03	5	12.25	0	PGM2_HUMAN	2254	5707	4653.33	5971	5623	5680.67
EH domain-containing protein 1 OS=Homo sapiens OX=9606 GN=EHD1 PE=1 SV=2	6.36	60684	460.35	Q9H4M9	9	25.84	0	EHD1_HUMAN		5306.67	6385.33	3405	5954.67	8333.67
ATP-dependent RNA helicase A OS=Homo sapiens OX=9606 GN=DHX9 PE=1 SV=4	6.39	142270	457.669	Q08211	19	20.39	0	DHX9_HUMAN	5431.67	3381	9309.67	9486.67	6508.67	9135.67
Protein ERGIC-53 OS=Homo sapiens OX=9606 GN=LMAN1 PE=1 SV=2	6.31	57834.2	451.147	P49257	3	11.76	0	LMAN1_HUMAN			7572.33	8986.5	5150	6115.5
N-acetyl-D-glucosamine kinase OS=Homo sapiens OX=9606 GN=NAGK PE=1 SV=4	5.78	37717.9	447.424	Q9UJ70	6	22.38	0	NAGK_HUMAN		2712.5	3548.33	2051	4006	5066
Very long-chain specific acyl-CoA dehydrogenase, mitochondrial OS=Homo sapiens OX=9606 GN=ACADVL PE=1 SV=1	8.99	70789.5	444.559	P49748	6	16.18	0	ACADV_HUMAN		3815	5882	6587.33	3172	6149.33
Fibronectin OS=Homo sapiens OX=9606 GN=FN1 PE=1 SV=5	5.17	275913	442.573	P02751	24	16.92	0	FINC_HUMAN	6325.33	5593.33	21788		23537.3	9368.67
D-3-phosphoglycerate dehydrogenase OS=Homo sapiens OX=9606 GN=PHGDH PE=1 SV=4	6.28	57392	440.725	O43175	4	7.32	0	SERA_HUMAN			3464	6334
Septin-2 OS=Homo sapiens OX=9606 GN=SEPTIN2 PE=1 SV=1	6.14	41715.7	440.219	Q15019	4	17.73	0	SEPT2_HUMAN		4307	3549.67	4944.33	3263.5	3735.5
U2 small nuclear ribonucleoprotein B'' OS=Homo sapiens OX=9606 GN=SNRPB2 PE=1 SV=1	10.11	25486.4	431.964	P08579	2	15.11	0	RU2B_HUMAN		3931	7923	5278.5		7761
Proteasome subunit beta type-8 OS=Homo sapiens OX=9606 GN=PSMB8 PE=1 SV=3	7.19	30696.5	431.96	P28062	3	14.49	0	PSB8_HUMAN	8554	8203	10033	9074	20558	6672
Protein canopy homolog 2 OS=Homo sapiens OX=9606 GN=CNPY2 PE=1 SV=1	4.62	20994.4	431.332	Q9Y2B0	2	17.58	0	CNPY2_HUMAN			5227	8519	3147	3776
Fatty acid-binding protein 5 OS=Homo sapiens OX=9606 GN=FABP5 PE=1 SV=3	6.8	15506.6	430.973	Q01469	2	11.85	0	FABP5_HUMAN		2988	3403	2902		4436.5
Erlin-2 OS=Homo sapiens OX=9606 GN=ERLIN2 PE=1 SV=1	5.32	38067.7	428.88	O94905	3	15.93	0	ERLN2_HUMAN			2889	4489.5	3716.5	3293
Myristoylated alanine-rich C-kinase substrate OS=Homo sapiens OX=9606 GN=MARCKS PE=1 SV=4	4.26	31725.8	427.462	P29966	2	14.16	0	MARCS_HUMAN			2968.5
UDP-glucose:glycoprotein glucosyltransferase 1 OS=Homo sapiens OX=9606 GN=UGGT1 PE=1 SV=3	5.28	177931	427.108	Q9NYU2	13	14.92	0	UGGG1_HUMAN	1848	1909	7659.67	6567	3020.33	5115
Reticulon-4 OS=Homo sapiens OX=9606 GN=RTN4 PE=1 SV=2	4.22	130331	425.236	Q9NQC3	2	3.94	0	RTN4_HUMAN		6539	6865.5	8052	11608.5	13659
T-complex protein 1 subunit zeta OS=Homo sapiens OX=9606 GN=CCT6A PE=1 SV=3	6.22	58480.5	422.666	P40227	7	17.7	0	TCPZ_HUMAN	7314	4186.5	5931	5719.33	5066.67	5736.67
Neutrophil cytosol factor 2 OS=Homo sapiens OX=9606 GN=NCF2 PE=1 SV=2	5.79	60274.9	422.093	P19878	7	18.44	0	NCF2_HUMAN		5280	8517	2721.5	6356.33	7768.33
Voltage-dependent anion-selective channel protein 2 OS=Homo sapiens OX=9606 GN=VDAC2 PE=1 SV=2	7.47	32079.8	421.757	P45880	4	17.69	0	VDAC2_HUMAN			8284.33	17268.7	5852.5	7119.33
Clathrin heavy chain 2 OS=Homo sapiens OX=9606 GN=CLTCL1 PE=1 SV=2	5.47	189140	421.015	P53675	13	9.82	0	CLH2_HUMAN			10590.1	3363.35	19793.2	6160.43
Plastin-1 OS=Homo sapiens OX=9606 GN=PLS1 PE=1 SV=2	5.11	70652.8	420.057	Q14651	3	6.52	0	PLSI_HUMAN				1864.72
Ornithine aminotransferase, mitochondrial OS=Homo sapiens OX=9606 GN=OAT PE=1 SV=1	6.61	48877.1	418.889	P04181	5	16.63	0	OAT_HUMAN			4793	4631.67	4781	3176
RNA transcription, translation and transport factor protein OS=Homo sapiens OX=9606 GN=RTRAF PE=1 SV=1	6.19	28182.2	416.774	Q9Y224	2	7.79	0	RTRAF_HUMAN			2655			2535.5
Hematopoietic lineage cell-specific protein OS=Homo sapiens OX=9606 GN=HCLS1 PE=1 SV=3	4.54	54128.2	408.967	P14317	5	17.08	0	HCLS1_HUMAN		6985.67	6562.33	4547	5077	5451
Peroxisomal multifunctional enzyme type 2 OS=Homo sapiens OX=9606 GN=HSD17B4 PE=1 SV=3	9.08	80142.7	407.976	P51659	5	12.09	0	DHB4_HUMAN		2553	3757.67	3149.67	5121	4518.33
NADH-ubiquinone oxidoreductase 75 kDa subunit, mitochondrial OS=Homo sapiens OX=9606 GN=NDUFS1 PE=1 SV=3	5.82	80494.2	404.206	P28331	2	4.54	0	NDUS1_HUMAN			2443	3974	1467	2592
Estradiol 17-beta-dehydrogenase 11 OS=Homo sapiens OX=9606 GN=HSD17B11 PE=1 SV=3	9.42	33278	402.743	Q8NBQ5	4	19	0	DHB11_HUMAN			7204	3661	2864.33	4654.5
Pyruvate dehydrogenase E1 component subunit beta, mitochondrial OS=Homo sapiens OX=9606 GN=PDHB PE=1 SV=3	6.2	39575.7	401.757	P11177	4	13.09	0	ODPB_HUMAN			5735	5586.33	3064	3796.33
Enoyl-CoA hydratase, mitochondrial OS=Homo sapiens OX=9606 GN=ECHS1 PE=1 SV=4	8.07	31843.7	401.702	P30084	2	16.21	0	ECHM_HUMAN		3758	5327	9573	3869.5
Endoplasmic reticulum aminopeptidase 1 OS=Homo sapiens OX=9606 GN=ERAP1 PE=1 SV=3	6	107805	400.042	Q9NZ08	8	14.24	0	ERAP1_HUMAN		2501	5172	7026	2600.33	6027
RNA-binding protein FUS OS=Homo sapiens OX=9606 GN=FUS PE=1 SV=1	9.49	53654	398.619	P35637	5	12.74	0	FUS_HUMAN		2916	10267.7	7445.89	5688.87	7970.71
KH domain-containing, RNA-binding, signal transduction-associated protein 1 OS=Homo sapiens OX=9606 GN=KHDRBS1 PE=1 SV=1	8.91	48341.5	398.537	Q07666	4	11.29	0	KHDR1_HUMAN		5382	6303.67	6245.5	6230	4771.33
Hsc70-interacting protein OS=Homo sapiens OX=9606 GN=ST13 PE=1 SV=2	5	41502.9	394.345	P50502	3	8.4	0	F10A1_HUMAN		5081.5	10034	7546.5	9289	7910
Receptor-type tyrosine-protein phosphatase C OS=Homo sapiens OX=9606 GN=PTPRC PE=1 SV=3	5.72	148969	391.095	P08575	10	9.26	0	PTPRC_HUMAN		9938.67	9029.33	4633.67	4817	14523.7
RNA-binding protein EWS OS=Homo sapiens OX=9606 GN=EWSR1 PE=1 SV=1	9.46	68763.5	389.962	Q01844	4	10.06	0	EWS_HUMAN		2834	8245.67	6999	4805.5	8483.33
Dihydrolipoyl dehydrogenase, mitochondrial OS=Homo sapiens OX=9606 GN=DLD PE=1 SV=2	7.76	54747.6	389.934	P09622	2	4.52	0	DLDH_HUMAN		6495	6874	8792
RNA-binding Raly-like protein OS=Homo sapiens OX=9606 GN=RALYL PE=1 SV=2	8.12	32444.6	383.779	Q86SE5	2	6.87	0	RALYL_HUMAN				5829.04		9531.43
AP-2 complex subunit mu OS=Homo sapiens OX=9606 GN=AP2M1 PE=1 SV=2	9.88	49996.9	382.889	Q96CW1	3	8.74	0	AP2M1_HUMAN	2458	2277	5712	4647	5336	3681
Ribonuclease T2 OS=Homo sapiens OX=9606 GN=RNASET2 PE=1 SV=2	6.7	30108.1	380.809	O00584	3	12.11	0	RNT2_HUMAN		2963	6267.67	6182.33	4017.67	5394.5
Nicotinamide phosphoribosyltransferase OS=Homo sapiens OX=9606 GN=NAMPT PE=1 SV=1	6.74	55806.3	380.136	P43490	2	5.7	0	NAMPT_HUMAN		6456	1234		1803	3662.5
Ubiquitin thioesterase OTUB1 OS=Homo sapiens OX=9606 GN=OTUB1 PE=1 SV=2	4.66	31512.2	376.855	Q96FW1	2	9.23	0	OTUB1_HUMAN			5043.5	2897		3322
Coronin-7 OS=Homo sapiens OX=9606 GN=CORO7 PE=1 SV=2	5.4	101689	374.36	P57737	5	12.22	0	CORO7_HUMAN		4012.5	4150.67	3371	3330.33	4519.67
Dynein heavy chain 7, axonemal OS=Homo sapiens OX=9606 GN=DNAH7 PE=1 SV=2	5.61	464696	370.912	Q8WXX0	2	1.02	0	DYH7_HUMAN			92902			182745
Poly [ADP-ribose] polymerase 1 OS=Homo sapiens OX=9606 GN=PARP1 PE=1 SV=4	9.16	113882	370.851	P09874	11	15.09	0	PARP1_HUMAN	7769	3838.5	6407	7576	4410.33	4144.33
Septin-7 OS=Homo sapiens OX=9606 GN=SEPTIN7 PE=1 SV=2	8.89	50965.2	367.248	Q16181	7	33.18	0	SEPT7_HUMAN		6544.33	5756.67	6484	5421	4765.67
Glutamate dehydrogenase 1, mitochondrial OS=Homo sapiens OX=9606 GN=GLUD1 PE=1 SV=2	7.7	61740.1	365.681	P00367	2	10.04	0	DHE3_HUMAN		7863	4595	7575.5	5458	2322
Phosphoglucomutase-1 OS=Homo sapiens OX=9606 GN=PGM1 PE=1 SV=3	6.3	61734.4	364.081	P36871	7	17.44	0	PGM1_HUMAN		3734.67	4452.67	4633.33	5812.33	5235.33
DNA replication licensing factor MCM7 OS=Homo sapiens OX=9606 GN=MCM7 PE=1 SV=4	6.03	81935.4	360.652	P33993	5	10.15	0	MCM7_HUMAN	2158		5145.67	2839	2171	4643.33
ATP-dependent RNA helicase DDX3X OS=Homo sapiens OX=9606 GN=DDX3X PE=1 SV=3	6.77	73642.7	359.971	O00571	6	15.86	0	DDX3X_HUMAN	2387.29	2374.69	3889.67	4083.76	2631.06	4309.67
Tyrosine-protein kinase Lyn OS=Homo sapiens OX=9606 GN=LYN PE=1 SV=3	6.75	59030.4	358.079	P07948	4	8.01	0	LYN_HUMAN		6762.33	3579.88	964.5	4068.83	3189.52
Aspartate--tRNA ligase, cytoplasmic OS=Homo sapiens OX=9606 GN=DARS1 PE=1 SV=2	6.09	57535.5	353.357	P14868	2	4.79	0	SYDC_HUMAN			4007	4206	2783	3826.5
Matrin-3 OS=Homo sapiens OX=9606 GN=MATR3 PE=1 SV=2	5.82	95136.6	353.34	P43243	7	15.7	0	MATR3_HUMAN		4017.5	11129	8531.33	5233	8397
Cathepsin Z OS=Homo sapiens OX=9606 GN=CTSZ PE=1 SV=1	6.74	34552.3	349.358	Q9UBR2	3	12.54	0	CATZ_HUMAN			6646	7571	9902	3811
V-type proton ATPase catalytic subunit A OS=Homo sapiens OX=9606 GN=ATP6V1A PE=1 SV=2	5.18	68703.4	345.998	P38606	8	18.96	0	VATA_HUMAN			4472	4213.67	5567	6517.33
Probable ATP-dependent RNA helicase DDX5 OS=Homo sapiens OX=9606 GN=DDX5 PE=1 SV=1	9.1	69661.4	344.047	P17844	5	10.1	0	DDX5_HUMAN						5463.37
RNA-splicing ligase RtcB homolog OS=Homo sapiens OX=9606 GN=RTCB PE=1 SV=1	6.81	55723.7	341.022	Q9Y3I0	2	4.95	0	RTCB_HUMAN		1933	3297.5	5658	3617
Far upstream element-binding protein 2 OS=Homo sapiens OX=9606 GN=KHSRP PE=1 SV=4	6.94	73400.6	338.146	Q92945	3	7.59	0	FUBP2_HUMAN		1886	4110.67	5503.5	2585.33	3682
Transcription intermediary factor 1-beta OS=Homo sapiens OX=9606 GN=TRIM28 PE=1 SV=5	5.41	90317.6	336.865	Q13263	5	6.71	0	TIF1B_HUMAN			8101	8756.33	4063	7887.33
N-acetylglucosamine-6-sulfatase OS=Homo sapiens OX=9606 GN=GNS PE=1 SV=3	8.26	62880.6	332.78	P15586	5	11.23	0	GNS_HUMAN			2936.33	3526.5	5544.67	4943.5
Malectin OS=Homo sapiens OX=9606 GN=MLEC PE=1 SV=1	5.11	32405	331.657	Q14165	2	6.85	0	MLEC_HUMAN		2888	5630	5501.5	2242	3203
ATPase GET3 OS=Homo sapiens OX=9606 GN=GET3 PE=1 SV=2	4.62	39249.1	327.991	O43681	4	19.54	0	GET3_HUMAN			1600.5		1809	3339.33
Programmed cell death 6-interacting protein OS=Homo sapiens OX=9606 GN=PDCD6IP PE=1 SV=1	6.09	96650.6	324.467	Q8WUM4	7	13.36	0	PDC6I_HUMAN		3041.67	6190.67	4001.67	4307	7810.67
1,4-alpha-glucan-branching enzyme OS=Homo sapiens OX=9606 GN=GBE1 PE=1 SV=3	5.85	80930.3	319.508	Q04446	4	10.68	0	GLGB_HUMAN	2094	2907	5286	4590		4605
Ras-related protein Ral-B OS=Homo sapiens OX=9606 GN=RALB PE=1 SV=1	6.24	23522.6	317.617	P11234	2	7.28	0	RALB_HUMAN		3747	3837	3589	4852	2581
Importin subunit beta-1 OS=Homo sapiens OX=9606 GN=KPNB1 PE=1 SV=2	4.49	98482	317.556	Q14974	4	7.53	0	IMB1_HUMAN	4430.5	7108	10488.3	9001.67	9335.5	8661
Beta-hexosaminidase subunit alpha OS=Homo sapiens OX=9606 GN=HEXA PE=1 SV=2	4.86	61159.1	316.13	P06865	5	10.59	0	HEXA_HUMAN			3781	4669.33	4870	3669.5
Dihydropyrimidinase-related protein 2 OS=Homo sapiens OX=9606 GN=DPYSL2 PE=1 SV=1	5.92	62749.9	315.675	Q16555	3	8.22	0	DPYL2_HUMAN		2285.33	2670.5		3497	4184.5
Nucleolar protein 56 OS=Homo sapiens OX=9606 GN=NOP56 PE=1 SV=4	9.56	66449.2	313.681	O00567	2	4.04	0	NOP56_HUMAN			3817	3948		2547.5
C-1-tetrahydrofolate synthase, cytoplasmic OS=Homo sapiens OX=9606 GN=MTHFD1 PE=1 SV=3	6.91	102244	313.663	P11586	9	11.34	0	C1TC_HUMAN		2915	4211	3411.33	4346.33	6923
ERO1-like protein alpha OS=Homo sapiens OX=9606 GN=ERO1A PE=1 SV=2	5.35	55248.1	313.577	Q96HE7	2	6.2	0	ERO1A_HUMAN		3013	4018	4474	3210	4256.5
T-complex protein 1 subunit eta OS=Homo sapiens OX=9606 GN=CCT7 PE=1 SV=2	7.52	59880	310.122	Q99832	4	8.66	0	TCPH_HUMAN		5368	5647.33	6516	5680.33	6059.33
UV excision repair protein RAD23 homolog B OS=Homo sapiens OX=9606 GN=RAD23B PE=1 SV=1	4.58	43228.3	309.536	P54727	4	11.74	0	RD23B_HUMAN		7466	5902	6973	5372.5	6230
26S proteasome regulatory subunit 6A OS=Homo sapiens OX=9606 GN=PSMC3 PE=1 SV=3	4.94	49488.8	307.953	P17980	2	7.29	0	PRS6A_HUMAN		2573	3324	3030.5	3278	3572
Stress-induced-phosphoprotein 1 OS=Homo sapiens OX=9606 GN=STIP1 PE=1 SV=1	6.39	63266.7	306.411	P31948	3	11.05	0	STIP1_HUMAN		5405	3714	6461	5514	5217.5
Glycogen phosphorylase, brain form OS=Homo sapiens OX=9606 GN=PYGB PE=1 SV=5	6.4	97380.5	305.826	P11216	9	18.15	0	PYGB_HUMAN	598	1978.7	7909.98	2115.19	10317.2	4697.45
Eukaryotic translation initiation factor 3 subunit E OS=Homo sapiens OX=9606 GN=EIF3E PE=1 SV=1	5.63	52620.1	304.148	P60228	2	7.19	0	EIF3E_HUMAN			4480	3426		3527
ATP-citrate synthase OS=Homo sapiens OX=9606 GN=ACLY PE=1 SV=3	6.95	121752	300.751	P53396	8	10.72	0	ACLY_HUMAN	1993.67	3767	3426	3546.67	6026.67	4136.67
Aminopeptidase B OS=Homo sapiens OX=9606 GN=RNPEP PE=1 SV=2	5.39	73280.2	300.146	Q9H4A4	4	10.62	0	AMPB_HUMAN		4600	4370.33	1933	2865	7720.67
Heterogeneous nuclear ribonucleoprotein U-like protein 2 OS=Homo sapiens OX=9606 GN=HNRNPUL2 PE=1 SV=1	4.65	85675.1	299.823	Q1KMD3	3	5.62	0	HNRL2_HUMAN	3871.5	2092	3675.67	2220	3069	4124.33
ATP-dependent 6-phosphofructokinase, liver type OS=Homo sapiens OX=9606 GN=PFKL PE=1 SV=6	7.22	85817	299.467	P17858	2	3.46	0	PFKAL_HUMAN	4304	5273	4214	3331.5	3803.5	5126.5
Intercellular adhesion molecule 3 OS=Homo sapiens OX=9606 GN=ICAM3 PE=1 SV=2	5.15	60510.3	297.75	P32942	2	3.11	0	ICAM3_HUMAN			3272	2683	4434.5	4407
Copine-2 OS=Homo sapiens OX=9606 GN=CPNE2 PE=1 SV=3	5.64	61874.3	294.668	Q96FN4	2	4.38	0	CPNE2_HUMAN			3753.59	2275.13	2663.45	5058.67
Tyrosine--tRNA ligase, cytoplasmic OS=Homo sapiens OX=9606 GN=YARS1 PE=1 SV=4	6.64	59485.7	290.381	P54577	3	10.61	0	SYYC_HUMAN			2475	5336.67	2189	2085
Spectrin beta chain, non-erythrocytic 1 OS=Homo sapiens OX=9606 GN=SPTBN1 PE=1 SV=2	5.25	275408	288.887	Q01082	12	7.28	0	SPTB2_HUMAN			2288	1734.88	1274.51	5239.33
Vacuolar protein sorting-associated protein 35 OS=Homo sapiens OX=9606 GN=VPS35 PE=1 SV=2	5.17	92505.6	286.36	Q96QK1	5	6.78	0	VPS35_HUMAN	2581	4088	4912.33	3767	4434.5	4266.67
Leucine-rich repeat-containing protein 59 OS=Homo sapiens OX=9606 GN=LRRC59 PE=1 SV=1	10.03	35329.7	282.992	Q96AG4	3	11.4	0	LRC59_HUMAN			5900.33	6803.67	3374	5860
Cytosol aminopeptidase OS=Homo sapiens OX=9606 GN=LAP3 PE=1 SV=3	7.91	56565.6	281.985	P28838	4	11.18	0	AMPL_HUMAN			2448.5	3405.67	2326.5	3506.33
TATA-binding protein-associated factor 2N OS=Homo sapiens OX=9606 GN=TAF15 PE=1 SV=1	8.07	62058.1	280.808	Q92804	3	10.3	0	RBP56_HUMAN		2916	1215.38	3560.11	2474.8	1794.94
Copine-4 OS=Homo sapiens OX=9606 GN=CPNE4 PE=1 SV=1	5.88	63250.7	278.873	Q96A23	2	5.92	0	CPNE4_HUMAN					2182.82
Alpha-soluble NSF attachment protein OS=Homo sapiens OX=9606 GN=NAPA PE=1 SV=3	5.06	33689	275.183	P54920	2	7.12	0	SNAA_HUMAN			5625	3889	3127.5	6023
Interleukin enhancer-binding factor 3 OS=Homo sapiens OX=9606 GN=ILF3 PE=1 SV=3	8.96	95737.7	274.221	Q12906	4	4.59	0	ILF3_HUMAN		5157	6333.67	5181	4016	4443
RuvB-like 1 OS=Homo sapiens OX=9606 GN=RUVBL1 PE=1 SV=1	5.99	50570.3	268.23	Q9Y265	3	8.99	0	RUVB1_HUMAN			3041	4526.67	3084.5	4508.33
Glycogen phosphorylase, muscle form OS=Homo sapiens OX=9606 GN=PYGM PE=1 SV=6	6.58	97548.5	265.889	P11217	5	8.08	0	PYGM_HUMAN	598		18502.1		20863.5	13511.2
Eukaryotic translation initiation factor 2 subunit 3 OS=Homo sapiens OX=9606 GN=EIF2S3 PE=1 SV=3	8.42	51679.8	261.671	P41091	3	11.23	0	IF2G_HUMAN	1612	4045	8512	4794.67	4130	4778
Coiled-coil domain-containing protein 180 OS=Homo sapiens OX=9606 GN=CCDC180 PE=2 SV=3	5.67	198941	259.463	Q9P1Z9	2	0.71	0	CC180_HUMAN	153056	237044	73011.5	14884	187387	89692
Lamin-B2 OS=Homo sapiens OX=9606 GN=LMNB2 PE=1 SV=4	5.34	70062.6	258.634	Q03252	5	6.61	0	LMNB2_HUMAN						4392.4
Bridging integrator 2 OS=Homo sapiens OX=9606 GN=BIN2 PE=1 SV=3	4.93	62045.6	258.106	Q9UBW5	2	6.55	0	BIN2_HUMAN		5108.5	2944	2284	6943	5474
Asparagine--tRNA ligase, cytoplasmic OS=Homo sapiens OX=9606 GN=NARS1 PE=1 SV=1	5.84	63798.4	257.685	O43776	3	5.66	0	SYNC_HUMAN			3249	2965
Fumarate hydratase, mitochondrial OS=Homo sapiens OX=9606 GN=FH PE=1 SV=3	9.08	54808.2	253.545	P07954	2	6.86	0	FUMH_HUMAN		2722	3895	3478	2679	4688.5
ATP-dependent RNA helicase DDX1 OS=Homo sapiens OX=9606 GN=DDX1 PE=1 SV=2	6.81	83401.7	253.445	Q92499	2	5.54	0	DDX1_HUMAN			4414	3148		3233
Speedy protein E1 OS=Homo sapiens OX=9606 GN=SPDYE1 PE=2 SV=3	9.8	41067.2	251.088	Q8NFV5	3	10.42	0	SPDE1_HUMAN	23013	13553	19650.5	11092	38075	13642.5
Dihydrolipoyllysine-residue succinyltransferase component of 2-oxoglutarate dehydrogenase complex, mitochondrial OS=Homo sapiens OX=9606 GN=DLST PE=1 SV=4	9.28	49097.6	250.823	P36957	2	3.75	0	ODO2_HUMAN			3250.5	2760
Major vault protein OS=Homo sapiens OX=9606 GN=MVP PE=1 SV=4	5.18	99612.1	246.964	Q14764	5	7.95	0	MVP_HUMAN		4902.33	2427.67	2264	2372.5	5152.67
Cullin-associated NEDD8-dissociated protein 1 OS=Homo sapiens OX=9606 GN=CAND1 PE=1 SV=2	5.41	138087	246.834	Q86VP6	7	7.32	0	CAND1_HUMAN	4927	4942.5	3138.33	5181.67	5146.67	5242.33
Glycogen [starch] synthase, muscle OS=Homo sapiens OX=9606 GN=GYS1 PE=1 SV=2	5.75	84584.1	246.125	P13807	2	4.61	0	GYS1_HUMAN			5762	3645.5	4882	7048.5
Acylamino-acid-releasing enzyme OS=Homo sapiens OX=9606 GN=APEH PE=1 SV=4	5.15	82194.1	244.645	P13798	2	4.92	0	ACPH_HUMAN	4333		2160
CYFIP-related Rac1 interactor A OS=Homo sapiens OX=9606 GN=CYRIA PE=2 SV=1	5.63	37712.1	243.419	Q9H0Q0	2	10.84	0	CYRIA_HUMAN		11385	8382.22	4888.87	7616.95	13893
Heterogeneous nuclear ribonucleoprotein U-like protein 1 OS=Homo sapiens OX=9606 GN=HNRNPUL1 PE=1 SV=2	6.49	96308.9	238.523	Q9BUJ2	3	4.09	0	HNRL1_HUMAN	981.867	1780.93	3247.23	3104.39	2394.8
Alcohol dehydrogenase class-3 OS=Homo sapiens OX=9606 GN=ADH5 PE=1 SV=4	7.31	40579.7	235.532	P11766	2	10.43	0	ADHX_HUMAN		2994		6944.5	7372	3192
Lysosomal alpha-mannosidase OS=Homo sapiens OX=9606 GN=MAN2B1 PE=1 SV=3	6.86	114429	221.75	O00754	3	4.65	0	MA2B1_HUMAN			12694	8586		5369
Prelamin-A/C OS=Homo sapiens OX=9606 GN=LMNA PE=1 SV=1	6.58	74424.7	219.496	P02545	3	4.82	0	LMNA_HUMAN			3384.93
Ras GTPase-activating-like protein IQGAP2 OS=Homo sapiens OX=9606 GN=IQGAP2 PE=1 SV=4	5.33	181148	218.359	Q13576	2	3.37	0	IQGA2_HUMAN	47304		8238	54262	45008	3358.5
Splicing factor 3B subunit 3 OS=Homo sapiens OX=9606 GN=SF3B3 PE=1 SV=4	4.96	136661	216.264	Q15393	2	2.3	0	SF3B3_HUMAN			3472	1941	1956	3408.5
Mannosyl-oligosaccharide glucosidase OS=Homo sapiens OX=9606 GN=MOGS PE=1 SV=5	9.11	92088.8	214.843	Q13724	2	3.58	0	MOGS_HUMAN			5938	6509	2882	5075.5
Dolichyl-diphosphooligosaccharide--protein glycosyltransferase subunit STT3B OS=Homo sapiens OX=9606 GN=STT3B PE=1 SV=1	9.06	94301.8	214.226	Q8TCJ2	3	3.03	0	STT3B_HUMAN			6204	5421
Tyrosine-protein kinase CSK OS=Homo sapiens OX=9606 GN=CSK PE=1 SV=1	6.64	51274.7	209.483	P41240	2	5.33	0	CSK_HUMAN		3808.5	2267.5	1898	2536.5	2842.5
Heat shock 70 kDa protein 4 OS=Homo sapiens OX=9606 GN=HSPA4 PE=1 SV=4	4.91	95186.5	204.784	P34932	3	4.29	0	HSP74_HUMAN		2584	4059.5	3373	3738	3838
Exportin-1 OS=Homo sapiens OX=9606 GN=XPO1 PE=1 SV=1	5.64	124527	197.657	O14980	2	3.17	0	XPO1_HUMAN	3250		4246	5870	3814	9502
Alanine--tRNA ligase, cytoplasmic OS=Homo sapiens OX=9606 GN=AARS1 PE=1 SV=2	5.18	107552	195.431	P49588	2	4.55	0	SYAC_HUMAN			14024.5	22462	28687	51913
Engulfment and cell motility protein 1 OS=Homo sapiens OX=9606 GN=ELMO1 PE=1 SV=2	5.84	84571	195.419	Q92556	2	5.78	0	ELMO1_HUMAN			14100.5	4176	2932	4180
Eukaryotic translation initiation factor 4E OS=Homo sapiens OX=9606 GN=EIF4E PE=1 SV=2	5.73	25325.4	193.21	P06730	3	11.52	0	IF4E_HUMAN			3099			2349
AP-2 complex subunit alpha-1 OS=Homo sapiens OX=9606 GN=AP2A1 PE=1 SV=3	6.63	108630	187.754	O95782	2	2.15	0	AP2A1_HUMAN			3930	3168	3656.5	3398
Wiskott-Aldrich syndrome protein OS=Homo sapiens OX=9606 GN=WAS PE=1 SV=4	6.17	53140.8	179.283	P42768	2	4.38	0	WASP_HUMAN		3829	1747	3944	3037.5	2794
CD44 antigen OS=Homo sapiens OX=9606 GN=CD44 PE=1 SV=3	4.98	82051	175.844	P16070	2	3.77	0	CD44_HUMAN			6017	7906	4320.5	4636.5
Coatomer subunit alpha OS=Homo sapiens OX=9606 GN=COPA PE=1 SV=2	7.45	139886	173.882	P53621	3	4.58	0	COPA_HUMAN			4205.5	2903	2075.5	3187.67
Lysosomal Pro-X carboxypeptidase OS=Homo sapiens OX=9606 GN=PRCP PE=1 SV=1	6.8	56313.1	173.292	P42785	2	6.25	0	PCP_HUMAN			4739.5	1318	1946	3435
Alpha-adducin OS=Homo sapiens OX=9606 GN=ADD1 PE=1 SV=2	5.48	81354.5	163.44	P35611	2	3.8	0	ADDA_HUMAN					2920
Protein unc-13 homolog D OS=Homo sapiens OX=9606 GN=UNC13D PE=1 SV=1	6.19	124366	163.416	Q70J99	2	2.84	0	UN13D_HUMAN			2003		2480	1950.5
Hexokinase-1 OS=Homo sapiens OX=9606 GN=HK1 PE=1 SV=3	6.35	103627	149.917	P19367	2	1.64	0	HXK1_HUMAN			1190.81	2357	1419.43	1065.18
